# Supplementary material for: 2-Amino-4-[4-(dimethyl­amino)­phen­yl]-5-oxo-5,6,7,8-tetra­hydro-4H-chromene-3-carbonitrile
Source: Acta Crystallogr Sect E Struct Rep Online. 2011 Oct 29;67(Pt 11):o3067. doi: 10.1107/S1600536811043662 (PMC3247458; doi:10.1107/S1600536811043662)
Supplement: Supplementary file 1 [file e-67-o3067-sup1.cif]

##############################################################################
#                                                                            #
# This CIF contains the data in a paper accepted for publication in          #
# Acta Crystallographica Section E. It conforms to the requirements of       #
# Notes for Authors for Acta Crystallographica Section E, and has been       #
# peer reviewed under the auspices of the IUCr Commission on Journals.       #
#                                                                            #
# Full details of the Crystallographic Information File format               #
# are given in the paper "The Crystallographic Information File (CIF):       #
# a New Standard Archive File for Crystallography" by S. R. Hall, F. H.      #
# Allen and I. D. Brown [Acta Cryst. (1991), A47, 655-685].                  #
#                                                                            #
# The current version of the core CIF dictionary is obtainable from          #
# ftp://ftp.iucr.org/pub/cif_core.dic.                                       #
#                                                                            #
# Software is freely available for graphical display of the structure(s)     #
# in this CIF. For information consult the CIF software page                 #
# http://www.iucr.org/resources/cif/software.                                #
#                                                                            #
# This file may be used for bona fide research purposes within the           #
# scientific community so long as proper attribution is given to the journal # 
# article from which it was obtained.                                        #
#                                                                            #
##############################################################################
data_I
_audit_creation_method     SHELXL-97
_chemical_name_systematic
;
2-Amino-4-[4-(dimethylamino)phenyl]-5-oxo-5,6,7,8-tetrahydro-
4<i>H</i>-chromene-3-carbonitrile
;
_chemical_name_common     ?
_chemical_formula_moiety     'C18 H19 N3 O2'
_chemical_formula_sum     'C18 H19 N3 O2'
_chemical_formula_iupac     'C18 H19 N3 O2'
_chemical_formula_weight     309.36
_chemical_melting_point     ?
_symmetry_cell_setting     monoclinic
_symmetry_space_group_name_H-M     'C 2/c'
loop_
    _symmetry_equiv_pos_as_xyz
    'x, y, z'
    '-x, y, -z+1/2'
    'x+1/2, y+1/2, z'
    '-x+1/2, y+1/2, -z+1/2'
    '-x, -y, -z'
    'x, -y, z-1/2'
    '-x+1/2, -y+1/2, -z'
    'x+1/2, -y+1/2, z-1/2'
_cell_length_a     25.021(3)
_cell_length_b     8.8724(8)
_cell_length_c     16.3827(16)
_cell_angle_alpha     90.00
_cell_angle_beta     114.721(2)
_cell_angle_gamma     90.00
_cell_volume     3303.5(5)
_cell_formula_units_Z     8
_cell_measurement_reflns_used     1265
_cell_measurement_theta_min     2.464
_cell_measurement_theta_max     21.258
_cell_measurement_temperature     298(2)
_exptl_crystal_description     block
_exptl_crystal_colour     red
_exptl_crystal_size_max     0.40
_exptl_crystal_size_mid     0.36
_exptl_crystal_size_min     0.22
_exptl_crystal_density_diffrn     1.244
_exptl_crystal_density_meas     ?
_exptl_crystal_density_method     'not measured'
_exptl_crystal_F_000     1312
_exptl_absorpt_coefficient_mu     0.083
_exptl_absorpt_correction_type     multi-scan
_exptl_absorpt_process_details     '(SADABS; Sheldrick, 1996)'
_exptl_absorpt_correction_T_min     0.9676
_exptl_absorpt_correction_T_max     0.9820
_exptl_special_details     ?
_diffrn_ambient_temperature     298(2)
_diffrn_radiation_type     MoK\a
_diffrn_radiation_wavelength     0.71073
_diffrn_radiation_source     'fine-focus sealed tube'
_diffrn_radiation_monochromator     graphite
_diffrn_measurement_device_type     'Bruker SMART APEX CCD area-detector'
_diffrn_measurement_method     'phi and omega scans'
_diffrn_detector_area_resol_mean     ?
_diffrn_reflns_number     8056
_diffrn_reflns_av_R_equivalents     0.0615
_diffrn_reflns_av_sigmaI/netI     0.0769
_diffrn_reflns_theta_min     2.46
_diffrn_reflns_theta_max     24.99
_diffrn_reflns_theta_full     24.99
_diffrn_measured_fraction_theta_max     0.998
_diffrn_measured_fraction_theta_full     0.998
_diffrn_reflns_limit_h_min     -29
_diffrn_reflns_limit_h_max     25
_diffrn_reflns_limit_k_min     -10
_diffrn_reflns_limit_k_max     8
_diffrn_reflns_limit_l_min     -19
_diffrn_reflns_limit_l_max     19
_diffrn_standards_number     ?
_diffrn_standards_interval_count     ?
_diffrn_standards_interval_time     ?
_diffrn_standards_decay_%     ?
_refine_special_details
;
 Refinement of F^2^ against ALL reflections.  The weighted R-factor wR and
 goodness of fit S are based on F^2^, conventional R-factors R are based
 on F, with F set to zero for negative F^2^. The threshold expression of
 F^2^ > 2sigma(F^2^) is used only for calculating R-factors(gt) etc. and is
 not relevant to the choice of reflections for refinement.  R-factors based
 on F^2^ are statistically about twice as large as those based on F, and R-
 factors based on ALL data will be even larger.
;
_reflns_number_total     2907
_reflns_number_gt     1411
_reflns_threshold_expression     I>2sigma(I)
_refine_ls_structure_factor_coef     Fsqd
_refine_ls_matrix_type     full
_refine_ls_R_factor_all     0.1298
_refine_ls_R_factor_gt     0.0600
_refine_ls_wR_factor_gt     0.1462
_refine_ls_wR_factor_ref     0.1870
_refine_ls_goodness_of_fit_ref     1.010
_refine_ls_restrained_S_all     1.010
_refine_ls_number_reflns     2907
_refine_ls_number_parameters     210
_refine_ls_number_restraints     0
_refine_ls_hydrogen_treatment     constr
_refine_ls_weighting_scheme     calc
_refine_ls_weighting_details
         'calc w=1/[\s^2^(Fo^2^)+(0.0818P)^2^+1.1159P] where P=(Fo^2^+2Fc^2^)/3'
_atom_sites_solution_hydrogens     geom
_atom_sites_solution_primary     direct
_atom_sites_solution_secondary     difmap
_refine_ls_shift/su_max     0.000
_refine_ls_shift/su_mean     0.000
_refine_diff_density_max     0.236
_refine_diff_density_min     -0.214
_refine_ls_extinction_method     none
_refine_ls_extinction_coef     ?
loop_
    _atom_type_symbol
    _atom_type_description
    _atom_type_scat_dispersion_real
    _atom_type_scat_dispersion_imag
    _atom_type_scat_source
    'C' 'C' 0.0033 0.0016
                         'International Tables Vol C Tables 4.2.6.8 and 6.1.1.4'
    'H' 'H' 0.0000 0.0000
                         'International Tables Vol C Tables 4.2.6.8 and 6.1.1.4'
    'N' 'N' 0.0061 0.0033
                         'International Tables Vol C Tables 4.2.6.8 and 6.1.1.4'
    'O' 'O' 0.0106 0.0060
                         'International Tables Vol C Tables 4.2.6.8 and 6.1.1.4'
_computing_data_collection     'SMART (Bruker, 2007)'
_computing_cell_refinement     'SAINT (Bruker, 2007)'
_computing_data_reduction     'SAINT (Bruker, 2007)'
_computing_structure_solution     'SHELXS97 (Sheldrick, 2008)'
_computing_structure_refinement     'SHELXL97 (Sheldrick, 2008)'
_computing_molecular_graphics     'SHELXTL (Sheldrick, 2008)'
_computing_publication_material     'SHELXTL (Sheldrick, 2008)'
loop_
    _atom_site_type_symbol
    _atom_site_label
    _atom_site_fract_x
    _atom_site_fract_y
    _atom_site_fract_z
    _atom_site_U_iso_or_equiv
    _atom_site_adp_type
    _atom_site_calc_flag
    _atom_site_refinement_flags
    _atom_site_occupancy
    _atom_site_symmetry_multiplicity
    _atom_site_disorder_assembly
    _atom_site_disorder_group
    N N1 0.05600(14) 0.2235(3) -0.03033(19) 0.0617(9) Uani d . 1 1 . .
    H H1A 0.0417 0.3129 -0.0433 0.074 Uiso calc R 1 1 . .
    H H1B 0.0652 0.1742 -0.0679 0.074 Uiso calc R 1 1 . .
    N N2 0.00475(15) 0.4788(4) 0.0962(2) 0.0641(10) Uani d . 1 1 . .
    N N3 0.23314(16) 0.5169(4) 0.4808(3) 0.0788(11) Uani d . 1 1 . .
    O O1 0.08809(11) 0.0187(2) 0.05519(15) 0.0530(7) Uani d . 1 1 . .
    O O2 0.07367(12) -0.0804(3) 0.32595(18) 0.0683(8) Uani d . 1 1 . .
    C C1 0.06404(14) 0.1610(4) 0.0482(2) 0.0422(9) Uani d . 1 1 . .
    C C2 0.05254(14) 0.2195(3) 0.1146(2) 0.0389(8) Uani d . 1 1 . .
    C C3 0.06843(14) 0.1431(3) 0.2039(2) 0.0383(8) Uani d . 1 1 . .
    H H3 0.0327 0.1385 0.2145 0.046 Uiso calc R 1 1 . .
    C C4 0.08682(14) -0.0157(3) 0.1978(2) 0.0390(8) Uani d . 1 1 . .
    C C5 0.08851(16) -0.1218(4) 0.2673(3) 0.0543(10) Uani d . 1 1 . .
    C C6 0.1057(2) -0.2815(4) 0.2617(3) 0.0838(15) Uani d . 1 1 . .
    H H6A 0.0704 -0.3419 0.2335 0.101 Uiso calc R 1 1 . .
    H H6B 0.1276 -0.3199 0.3220 0.101 Uiso calc R 1 1 . .
    C C7 0.1428(2) -0.2992(4) 0.2089(3) 0.0866(15) Uani d . 1 1 . .
    H H7A 0.1814 -0.2557 0.2427 0.104 Uiso calc R 1 1 . .
    H H7B 0.1479 -0.4055 0.2003 0.104 Uiso calc R 1 1 . .
    C C8 0.11417(18) -0.2228(4) 0.1188(3) 0.0613(11) Uani d . 1 1 . .
    H H8A 0.1417 -0.2193 0.0911 0.074 Uiso calc R 1 1 . .
    H H8B 0.0801 -0.2805 0.0799 0.074 Uiso calc R 1 1 . .
    C C9 0.09573(14) -0.0674(4) 0.1286(2) 0.0449(9) Uani d . 1 1 . .
    C C10 0.02665(16) 0.3637(4) 0.1031(2) 0.0428(9) Uani d . 1 1 . .
    C C11 0.11413(14) 0.2331(3) 0.2807(2) 0.0386(8) Uani d . 1 1 . .
    C C12 0.16973(16) 0.2606(4) 0.2860(3) 0.0555(10) Uani d . 1 1 . .
    H H12 0.1808 0.2171 0.2438 0.067 Uiso calc R 1 1 . .
    C C13 0.20934(17) 0.3510(4) 0.3524(3) 0.0633(11) Uani d . 1 1 . .
    H H13 0.2464 0.3673 0.3537 0.076 Uiso calc R 1 1 . .
    C C14 0.19513(17) 0.4180(4) 0.4172(3) 0.0522(10) Uani d . 1 1 . .
    C C15 0.13956(18) 0.3880(4) 0.4126(2) 0.0572(10) Uani d . 1 1 . .
    H H15 0.1283 0.4297 0.4551 0.069 Uiso calc R 1 1 . .
    C C16 0.10079(15) 0.2973(4) 0.3461(2) 0.0490(9) Uani d . 1 1 . .
    H H16 0.0640 0.2788 0.3454 0.059 Uiso calc R 1 1 . .
    C C17 0.2940(2) 0.5246(5) 0.4932(4) 0.1074(19) Uani d . 1 1 . .
    H H17A 0.3129 0.4299 0.5158 0.161 Uiso calc R 1 1 . .
    H H17B 0.3139 0.6030 0.5354 0.161 Uiso calc R 1 1 . .
    H H17C 0.2953 0.5460 0.4367 0.161 Uiso calc R 1 1 . .
    C C18 0.2225(2) 0.5576(6) 0.5575(3) 0.1047(18) Uani d . 1 1 . .
    H H18A 0.1839 0.6007 0.5377 0.157 Uiso calc R 1 1 . .
    H H18B 0.2513 0.6299 0.5932 0.157 Uiso calc R 1 1 . .
    H H18C 0.2251 0.4694 0.5929 0.157 Uiso calc R 1 1 . .
loop_
    _atom_site_aniso_label
    _atom_site_aniso_U_11
    _atom_site_aniso_U_22
    _atom_site_aniso_U_33
    _atom_site_aniso_U_12
    _atom_site_aniso_U_13
    _atom_site_aniso_U_23
    N1 0.104(3) 0.0475(19) 0.046(2) 0.0274(17) 0.0439(19) 0.0138(15)
    N2 0.092(3) 0.048(2) 0.059(2) 0.0198(19) 0.038(2) 0.0132(16)
    N3 0.069(3) 0.064(2) 0.079(3) -0.0101(19) 0.006(2) -0.019(2)
    O1 0.0782(18) 0.0426(15) 0.0480(16) 0.0211(13) 0.0360(14) 0.0096(12)
    O2 0.097(2) 0.0645(18) 0.0472(17) -0.0115(15) 0.0338(16) 0.0095(14)
    C1 0.050(2) 0.038(2) 0.040(2) 0.0075(16) 0.0202(17) 0.0037(16)
    C2 0.045(2) 0.037(2) 0.0331(19) 0.0050(15) 0.0149(16) 0.0038(15)
    C3 0.042(2) 0.0386(19) 0.037(2) 0.0015(15) 0.0187(16) 0.0036(15)
    C4 0.047(2) 0.0325(19) 0.0336(19) -0.0056(15) 0.0128(16) 0.0051(15)
    C5 0.066(3) 0.046(2) 0.040(2) -0.0094(19) 0.011(2) 0.0049(18)
    C6 0.139(4) 0.039(2) 0.061(3) 0.002(2) 0.030(3) 0.015(2)
    C7 0.120(4) 0.046(3) 0.081(3) 0.025(3) 0.029(3) 0.016(2)
    C8 0.074(3) 0.040(2) 0.067(3) 0.0051(19) 0.027(2) 0.0000(19)
    C9 0.052(2) 0.035(2) 0.045(2) 0.0021(16) 0.0178(18) 0.0088(17)
    C10 0.060(2) 0.039(2) 0.033(2) 0.0017(18) 0.0232(17) 0.0030(16)
    C11 0.044(2) 0.0339(19) 0.036(2) 0.0044(15) 0.0153(16) 0.0061(15)
    C12 0.049(2) 0.064(3) 0.058(3) -0.001(2) 0.026(2) -0.007(2)
    C13 0.042(2) 0.070(3) 0.074(3) -0.004(2) 0.021(2) -0.008(2)
    C14 0.056(3) 0.033(2) 0.052(2) 0.0002(18) 0.008(2) 0.0012(18)
    C15 0.073(3) 0.051(2) 0.051(2) -0.005(2) 0.029(2) -0.0125(19)
    C16 0.049(2) 0.052(2) 0.048(2) -0.0072(18) 0.0225(19) -0.0072(18)
    C17 0.062(3) 0.083(4) 0.132(5) -0.018(3) -0.003(3) -0.018(3)
    C18 0.124(4) 0.085(3) 0.072(4) -0.020(3) 0.009(3) -0.037(3)
_geom_special_details
;
 All esds (except the esd in the dihedral angle between two l.s. planes)
 are estimated using the full covariance matrix.  The cell esds are taken
 into account individually in the estimation of esds in distances, angles
 and torsion angles; correlations between esds in cell parameters are only
 used when they are defined by crystal symmetry.  An approximate (isotropic)
 treatment of cell esds is used for estimating esds involving l.s. planes.
;
loop_
    _geom_bond_atom_site_label_1
    _geom_bond_atom_site_label_2
    _geom_bond_site_symmetry_2
    _geom_bond_distance
    _geom_bond_publ_flag
    N1 C1 . 1.337(4) ?
    N1 H1A . 0.8600 ?
    N1 H1B . 0.8600 ?
    N2 C10 . 1.141(4) ?
    N3 C14 . 1.390(5) ?
    N3 C18 . 1.435(6) ?
    N3 C17 . 1.450(5) ?
    O1 C9 . 1.369(4) ?
    O1 C1 . 1.383(4) ?
    O2 C5 . 1.222(4) ?
    C1 C2 . 1.341(4) ?
    C2 C10 . 1.411(5) ?
    C2 C3 . 1.507(4) ?
    C3 C4 . 1.498(4) ?
    C3 C11 . 1.524(4) ?
    C3 H3 . 0.9800 ?
    C4 C9 . 1.326(4) ?
    C4 C5 . 1.464(5) ?
    C5 C6 . 1.495(5) ?
    C6 C7 . 1.517(6) ?
    C6 H6A . 0.9700 ?
    C6 H6B . 0.9700 ?
    C7 C8 . 1.505(5) ?
    C7 H7A . 0.9700 ?
    C7 H7B . 0.9700 ?
    C8 C9 . 1.484(5) ?
    C8 H8A . 0.9700 ?
    C8 H8B . 0.9700 ?
    C11 C16 . 1.372(4) ?
    C11 C12 . 1.379(5) ?
    C12 C13 . 1.381(5) ?
    C12 H12 . 0.9300 ?
    C13 C14 . 1.387(5) ?
    C13 H13 . 0.9300 ?
    C14 C15 . 1.386(5) ?
    C15 C16 . 1.376(5) ?
    C15 H15 . 0.9300 ?
    C16 H16 . 0.9300 ?
    C17 H17A . 0.9600 ?
    C17 H17B . 0.9600 ?
    C17 H17C . 0.9600 ?
    C18 H18A . 0.9600 ?
    C18 H18B . 0.9600 ?
    C18 H18C . 0.9600 ?
loop_
    _geom_angle_atom_site_label_1
    _geom_angle_atom_site_label_2
    _geom_angle_atom_site_label_3
    _geom_angle_site_symmetry_1
    _geom_angle_site_symmetry_3
    _geom_angle
    _geom_angle_publ_flag
    C1 N1 H1A . . 120.0 ?
    C1 N1 H1B . . 120.0 ?
    H1A N1 H1B . . 120.0 ?
    C14 N3 C18 . . 119.7(4) ?
    C14 N3 C17 . . 118.9(4) ?
    C18 N3 C17 . . 115.7(4) ?
    C9 O1 C1 . . 118.6(2) ?
    N1 C1 C2 . . 128.6(3) ?
    N1 C1 O1 . . 110.1(3) ?
    C2 C1 O1 . . 121.3(3) ?
    C1 C2 C10 . . 119.0(3) ?
    C1 C2 C3 . . 123.7(3) ?
    C10 C2 C3 . . 117.3(3) ?
    C4 C3 C2 . . 108.8(3) ?
    C4 C3 C11 . . 113.7(3) ?
    C2 C3 C11 . . 111.5(3) ?
    C4 C3 H3 . . 107.5 ?
    C2 C3 H3 . . 107.5 ?
    C11 C3 H3 . . 107.5 ?
    C9 C4 C5 . . 118.8(3) ?
    C9 C4 C3 . . 123.3(3) ?
    C5 C4 C3 . . 117.6(3) ?
    O2 C5 C4 . . 119.9(3) ?
    O2 C5 C6 . . 121.6(3) ?
    C4 C5 C6 . . 118.5(4) ?
    C5 C6 C7 . . 113.2(3) ?
    C5 C6 H6A . . 108.9 ?
    C7 C6 H6A . . 108.9 ?
    C5 C6 H6B . . 108.9 ?
    C7 C6 H6B . . 108.9 ?
    H6A C6 H6B . . 107.8 ?
    C8 C7 C6 . . 111.0(4) ?
    C8 C7 H7A . . 109.4 ?
    C6 C7 H7A . . 109.4 ?
    C8 C7 H7B . . 109.4 ?
    C6 C7 H7B . . 109.4 ?
    H7A C7 H7B . . 108.0 ?
    C9 C8 C7 . . 110.8(3) ?
    C9 C8 H8A . . 109.5 ?
    C7 C8 H8A . . 109.5 ?
    C9 C8 H8B . . 109.5 ?
    C7 C8 H8B . . 109.5 ?
    H8A C8 H8B . . 108.1 ?
    C4 C9 O1 . . 123.1(3) ?
    C4 C9 C8 . . 125.8(3) ?
    O1 C9 C8 . . 111.1(3) ?
    N2 C10 C2 . . 177.2(4) ?
    C16 C11 C12 . . 116.5(3) ?
    C16 C11 C3 . . 121.2(3) ?
    C12 C11 C3 . . 122.3(3) ?
    C11 C12 C13 . . 121.7(3) ?
    C11 C12 H12 . . 119.2 ?
    C13 C12 H12 . . 119.2 ?
    C12 C13 C14 . . 121.5(4) ?
    C12 C13 H13 . . 119.2 ?
    C14 C13 H13 . . 119.2 ?
    C15 C14 C13 . . 116.6(3) ?
    C15 C14 N3 . . 121.2(4) ?
    C13 C14 N3 . . 122.1(4) ?
    C16 C15 C14 . . 121.0(3) ?
    C16 C15 H15 . . 119.5 ?
    C14 C15 H15 . . 119.5 ?
    C11 C16 C15 . . 122.7(3) ?
    C11 C16 H16 . . 118.6 ?
    C15 C16 H16 . . 118.6 ?
    N3 C17 H17A . . 109.5 ?
    N3 C17 H17B . . 109.5 ?
    H17A C17 H17B . . 109.5 ?
    N3 C17 H17C . . 109.5 ?
    H17A C17 H17C . . 109.5 ?
    H17B C17 H17C . . 109.5 ?
    N3 C18 H18A . . 109.5 ?
    N3 C18 H18B . . 109.5 ?
    H18A C18 H18B . . 109.5 ?
    N3 C18 H18C . . 109.5 ?
    H18A C18 H18C . . 109.5 ?
    H18B C18 H18C . . 109.5 ?
loop_
    _geom_hbond_atom_site_label_D
    _geom_hbond_atom_site_label_H
    _geom_hbond_atom_site_label_A
    _geom_hbond_site_symmetry_A
    _geom_hbond_distance_DH
    _geom_hbond_distance_HA
    _geom_hbond_distance_DA
    _geom_hbond_angle_DHA
    N1 H1A N2 5_565 0.86 2.16 3.014(4) 170.6
    N1 H1B O2 6 0.86 2.02 2.867(4) 169.0
data_global
_journal_date_recd_electronic     2011-10-13
_journal_date_accepted     2011-10-21
_journal_name_full     'Acta Crystallographica, Section E'
_journal_year     2011
_journal_volume     67
_journal_issue     11
_journal_page_first     o3067
_journal_page_last     o3067
_journal_paper_category     QO
_journal_coeditor_code     CV5176
_publ_contact_author_name     'Lingqian Kong'
_publ_contact_author_address
;
Dongchang College,Liaocheng University,
Liaocheng 250059,People's Republic of China
;
_publ_contact_author_email     konglingqian08@163.com
_publ_contact_author_fax     '86 635 8239121'
_publ_contact_author_phone     '86 635 8239325'
_publ_section_title
;\
2-Amino-4-[4-(dimethylamino)phenyl]-5-oxo-5,6,7,8-tetrahydro-4<i>H</i>-\
chromene-3-carbonitrile
;
loop_
    _publ_author_name
    _publ_author_address
    'Yan Qiao'
;
Dongchang College
Liaocheng University
Liaocheng 250059
People's Republic of China
;
    'Guifang Chen'
;
Dongchang College
Liaocheng University
Liaocheng 250059
People's Republic of China
;
    'Lingqian Kong'
;
Dongchang College
Liaocheng University
Liaocheng 250059
People's Republic of China
College of Chemistry and Chemical Engineering,
Liaocheng University, Shandong 252059
People's Republic of China
;
    'Xiuping Ju'
;
Dongchang College
Liaocheng University
Liaocheng 250059
People's Republic of China
;
    'Zhiqing Gao'
;
Dongchang College
Liaocheng University
Liaocheng 250059
People's Republic of China
;
