# Supplementary material for: 2-Amino-4-[4-(dimethyl­amino)­phen­yl]-5-oxo-5,6,7,8-tetra­hydro-4H-chromene-3-carbonitrile
Source: Acta Crystallogr Sect E Struct Rep Online. 2011 Oct 29;67(Pt 11):o3067. doi: 10.1107/S1600536811043662 (PMC3247458; doi:10.1107/S1600536811043662)
Supplement: Supplementary file 2 [file e-67-o3067-Isup2.hkl]

# 
# h,k,l, Fc-squared, Fo-squared, sigma(Fo-squared) and status flag 
# 
data_I
_shelx_title ' 100930q in C2/c' 
_shelx_refln_list_code          4 
_shelx_F_calc_maximum      424.72 
_exptl_crystal_F_000      1312.00 
_reflns_d_resolution_high  0.8411 
 
loop_ 
 _symmetry_equiv_pos_as_xyz 
 'x, y, z' 
 '-x, y, -z+1/2' 
 'x+1/2, y+1/2, z' 
 '-x+1/2, y+1/2, -z+1/2' 
 '-x, -y, -z' 
 'x, -y, z-1/2' 
 '-x+1/2, -y+1/2, -z' 
 'x+1/2, -y+1/2, z-1/2' 
 
_cell_length_a    25.0205 
_cell_length_b     8.8724 
_cell_length_c    16.3827 
_cell_angle_alpha  90.000 
_cell_angle_beta  114.721 
_cell_angle_gamma  90.000 
 
_shelx_F_squared_multiplier     1.000 
 
loop_ 
 _refln_index_h 
 _refln_index_k 
 _refln_index_l 
 _refln_F_squared_calc 
 _refln_F_squared_meas 
 _refln_F_squared_sigma 
 _refln_observed_status 
   4   0   0    24797.13    25550.50    244.64 o 
   6   0   0    65978.23    70037.47    618.36 o 
   8   0   0     7657.09     8543.61    173.82 o 
  10   0   0     7800.21     9229.22    141.57 o 
  12   0   0      613.94      616.93     47.91 o 
  14   0   0     1373.24     1209.30     56.31 o 
  16   0   0       55.86       -1.70     25.90 o 
  18   0   0       19.07       15.08     32.16 o 
  20   0   0      117.20      110.86     69.82 o 
  22   0   0       33.17       54.11     61.63 o 
  24   0   0        2.86       -7.52     64.27 o 
  26   0   0      100.82      196.52    100.17 o 
   1   1   0    12787.19    13345.95    356.61 o 
   3   1   0     1564.11     1563.01     29.94 o 
   5   1   0    73657.27    74867.43   1025.72 o 
   7   1   0    31008.09    34687.11    214.94 o 
   9   1   0     6820.30     7668.09     75.87 o 
  11   1   0     9104.83    10226.94    109.66 o 
  13   1   0      357.48      454.95     50.29 o 
  15   1   0       10.76        8.54     18.04 o 
  17   1   0      658.63      771.74     58.97 o 
  19   1   0        0.01      -36.58     25.51 o 
  21   1   0       33.30      -17.51     32.20 o 
  23   1   0       84.63       75.92     52.22 o 
  25   1   0        0.24       15.54     57.67 o 
   0   2   0      728.32      720.21     38.01 o 
   2   2   0     8367.18     8638.47     77.61 o 
   4   2   0    28036.95    30145.20    249.41 o 
   6   2   0     1578.12     1692.46     33.42 o 
   8   2   0      207.14      231.43     27.07 o 
  10   2   0     7163.08     8011.01     99.49 o 
  12   2   0     4230.18     4579.21     60.78 o 
  14   2   0     2682.72     2850.95     78.28 o 
  16   2   0      868.20      910.20     47.30 o 
  18   2   0     2538.93     2715.77     82.84 o 
  20   2   0        0.21      -15.85     29.68 o 
  22   2   0      482.56      646.43     69.12 o 
  24   2   0       94.97      174.48     94.89 o 
  26   2   0       25.47       57.02     85.79 o 
   1   3   0      176.04      242.59     27.25 o 
   3   3   0    10619.38    12228.28    111.17 o 
   5   3   0     1755.04     1942.62     49.20 o 
   7   3   0       35.46       52.03     16.51 o 
   9   3   0     1176.35     1230.19     34.69 o 
  11   3   0     1819.10     2053.45     49.43 o 
  13   3   0      402.93      495.96     44.89 o 
  15   3   0      337.26      430.06     57.76 o 
  17   3   0     5045.93     5262.38     98.54 o 
  19   3   0        2.24        9.88     38.40 o 
  21   3   0        3.33      -26.02     43.57 o 
  23   3   0      197.71      241.11     79.45 o 
  25   3   0        0.30      -57.65     50.43 o 
   0   4   0     9634.56    11007.00    141.46 o 
   2   4   0        3.70       -2.64     11.00 o 
   4   4   0      860.65     1000.97     30.34 o 
   6   4   0      741.65      874.12     27.38 o 
   8   4   0     1277.95     1367.48     33.28 o 
  10   4   0      831.17      840.08     30.67 o 
  12   4   0      404.65      469.58     47.87 o 
  14   4   0      880.46      817.62     79.08 o 
  16   4   0        1.14       16.09     32.53 o 
  18   4   0     1065.40     1164.37     62.66 o 
  20   4   0       71.69      112.70     58.86 o 
  22   4   0       85.84       82.88     58.81 o 
  24   4   0       61.80       37.82     59.51 o 
   1   5   0      134.06      142.46     17.40 o 
   3   5   0      143.08      143.13     21.07 o 
   5   5   0       88.56      105.49     30.17 o 
   7   5   0      495.13      560.88     63.41 o 
   9   5   0      649.75      720.60     43.52 o 
  11   5   0      388.11      434.68     64.38 o 
  13   5   0     1153.15     1092.79     61.50 o 
  15   5   0      480.12      512.22     68.87 o 
  17   5   0       46.06       21.68     32.98 o 
  19   5   0        0.38      -47.81     31.87 o 
  21   5   0        5.15       27.49     39.23 o 
  23   5   0        0.01      -54.10     52.79 o 
   0   6   0       42.34       66.52     43.16 o 
   2   6   0      297.78      425.64     33.71 o 
   4   6   0     1937.38     2174.18     53.95 o 
   6   6   0      186.17      186.18     33.36 o 
   8   6   0       19.93      -17.90     19.85 o 
  10   6   0        5.29        2.02     26.25 o 
  12   6   0      228.50      152.29     40.15 o 
  14   6   0      543.82      487.13     58.74 o 
  16   6   0       60.64       41.37     37.80 o 
  18   6   0      153.11      139.93     47.64 o 
  20   6   0       19.64       15.65     43.41 o 
  22   6   0        0.63       -7.98     42.88 o 
   1   7   0       32.78       18.57     25.50 o 
   3   7   0      924.06      903.17     62.21 o 
   5   7   0      277.92      331.45     58.73 o 
   7   7   0      292.89      246.57     40.37 o 
   9   7   0       83.74       46.94     32.56 o 
  11   7   0      720.14      869.51     74.65 o 
  13   7   0      262.51      322.96     53.05 o 
  15   7   0       78.66       17.93     36.90 o 
  17   7   0      171.50      210.69     78.16 o 
  19   7   0       83.49       84.57     47.25 o 
   0   8   0      725.41      674.92     78.62 o 
   2   8   0      178.36      192.48     73.78 o 
   4   8   0        1.79      -46.17     33.86 o 
   6   8   0       12.88      -48.64     35.86 o 
   8   8   0        0.00       -6.59     38.57 o 
  10   8   0        2.89      -19.33     40.36 o 
  12   8   0      117.27       70.80     40.40 o 
  14   8   0        8.29      -28.84     37.22 o 
  16   8   0        0.82      -10.71     37.42 o 
   1   9   0       33.15       35.40     43.53 o 
   3   9   0       14.98      -56.97     37.98 o 
   5   9   0       27.82        2.53     39.89 o 
   7   9   0      220.09      189.85    107.43 o 
   9   9   0        1.97       -0.04     50.81 o 
  11   9   0        2.29      -15.15     63.88 o 
  13   9   0       66.54       99.84     61.49 o 
   0  10   0       21.71       68.37     71.40 o 
   2  10   0        2.04        7.33     46.61 o 
   4  10   0       71.79       89.92     61.37 o 
   6  10   0        0.02      -33.52     51.98 o 
   8  10   0       29.44       24.72     54.48 o 
 -27   1   1        1.76      -13.73     56.14 o 
 -25   1   1        6.19      -50.06     44.65 o 
 -23   1   1      110.01      100.47     49.87 o 
 -21   1   1      304.50      259.26     48.30 o 
 -19   1   1        0.01      -13.23     26.19 o 
 -17   1   1      227.41      252.11     31.78 o 
 -15   1   1       71.09       56.51     19.39 o 
 -13   1   1       69.24       85.58     19.23 o 
 -11   1   1     2394.35     2193.88     44.90 o 
  -9   1   1      883.57      807.32     22.23 o 
  -7   1   1    15412.95    15093.88    109.14 o 
  -5   1   1     7459.36     7438.00     75.11 o 
  -3   1   1     2978.81     2836.11     40.18 o 
  -1   1   1     4154.76     3933.38     79.32 o 
   1   1   1        0.03      -10.14      6.76 o 
   3   1   1     3976.10     3578.32     47.47 o 
   5   1   1    72617.05    67191.19   1295.43 o 
   7   1   1     3306.15     3202.98     42.69 o 
   9   1   1      507.69      501.94     21.74 o 
  11   1   1     3708.72     3658.87     61.78 o 
  13   1   1     2161.67     1995.93     99.44 o 
  15   1   1       43.64       12.93     18.88 o 
  17   1   1      472.04      482.56     50.85 o 
  19   1   1      714.33      742.93     65.90 o 
  21   1   1      173.38      170.93     53.88 o 
  23   1   1        9.29      -19.54     43.03 o 
  25   1   1       18.38       -1.42     55.51 o 
 -26   2   1       39.90      104.79     87.11 o 
 -24   2   1       83.93       86.99     54.47 o 
 -22   2   1      230.39      317.30     55.02 o 
 -20   2   1      221.83      257.63     47.87 o 
 -18   2   1      422.44      498.66     77.31 o 
 -16   2   1       43.50       15.81     24.70 o 
 -14   2   1     1722.41     1779.26     39.68 o 
 -12   2   1      626.87      601.32     30.73 o 
 -10   2   1      232.83      251.20     21.18 o 
  -8   2   1      425.16      363.36     23.20 o 
  -6   2   1        0.42       -5.29      6.90 o 
  -4   2   1      661.13      625.87     24.08 o 
  -2   2   1     9784.01     9329.77    117.16 o 
   0   2   1    14364.48    13708.40     94.46 o 
   2   2   1    13603.67    13097.81    128.17 o 
   4   2   1      266.98      243.82     15.83 o 
   6   2   1     3579.24     3687.38     54.99 o 
   8   2   1      177.32      184.64     21.75 o 
  10   2   1     9704.67     9213.73    114.98 o 
  12   2   1     2124.05     2057.91     54.74 o 
  14   2   1     1108.81     1098.95     49.73 o 
  16   2   1     2231.34     2188.13     72.45 o 
  18   2   1      245.90      242.15     42.89 o 
  20   2   1        0.02      -40.65     29.73 o 
  22   2   1        0.07      -46.87     31.24 o 
  24   2   1       35.57      -31.15     77.87 o 
 -25   3   1       35.67       41.52     56.82 o 
 -23   3   1        2.91      -47.51     82.62 o 
 -21   3   1       37.63       10.25     41.62 o 
 -19   3   1      502.42      582.92     80.01 o 
 -17   3   1        1.09       -8.86     21.58 o 
 -15   3   1       98.24       90.84     35.05 o 
 -13   3   1     1546.11     1516.12     58.03 o 
 -11   3   1     2985.99     3143.86     70.08 o 
  -9   3   1      767.14      699.46     25.45 o 
  -7   3   1     8915.29     8833.60     89.72 o 
  -5   3   1     3883.11     3823.52     54.70 o 
  -3   3   1       96.30       83.80     14.51 o 
  -1   3   1     3708.16     3835.86     67.81 o 
   1   3   1      140.12      169.10     11.99 o 
   3   3   1      490.07      508.15     26.40 o 
   5   3   1     5867.40     6078.19     72.48 o 
   7   3   1        3.13        0.85     11.97 o 
   9   3   1      359.32      393.50     51.97 o 
  11   3   1      582.55      618.82     33.68 o 
  13   3   1      105.57       77.47     23.22 o 
  15   3   1     1636.25     1616.97     53.55 o 
  17   3   1      259.74      421.56     89.74 o 
  19   3   1      132.08       79.69     48.98 o 
  21   3   1       20.68       -4.18     47.37 o 
  23   3   1      284.94      271.60     75.25 o 
  25   3   1       23.01       10.69     78.26 o 
 -24   4   1      138.49      127.66     65.90 o 
 -22   4   1       18.86      -66.00     44.00 o 
 -20   4   1       31.98        9.01     33.12 o 
 -18   4   1       17.42        4.51     32.14 o 
 -16   4   1     1113.83     1004.93     54.65 o 
 -14   4   1      195.87      285.59     42.00 o 
 -12   4   1     1902.40     1790.25     62.53 o 
 -10   4   1        1.29      -10.22     17.77 o 
  -8   4   1      106.87      145.76     18.22 o 
  -6   4   1     3936.66     4315.54     65.34 o 
  -4   4   1     5401.71     5354.93     77.72 o 
  -2   4   1      628.15      709.41     28.33 o 
   0   4   1     9105.98     9161.65     82.90 o 
   2   4   1     2421.14     2612.25     38.72 o 
   4   4   1       44.93       59.47     11.74 o 
   6   4   1        3.28       -2.45     11.87 o 
   8   4   1      538.97      524.57     43.58 o 
  10   4   1       48.56       31.89     18.90 o 
  12   4   1      337.04      302.01     42.96 o 
  14   4   1      613.11      736.98     63.87 o 
  16   4   1       26.76       26.74     32.67 o 
  18   4   1       53.91       55.65     35.33 o 
  20   4   1       35.54       22.04     46.87 o 
  22   4   1       69.44       -8.88     49.56 o 
  24   4   1       34.35      -56.99     58.08 o 
 -23   5   1       13.06       46.18     54.26 o 
 -21   5   1       61.06       23.95     40.20 o 
 -19   5   1       69.58       67.68     38.39 o 
 -17   5   1      607.17      660.12     66.74 o 
 -15   5   1      457.06      609.13     61.81 o 
 -13   5   1       87.88      108.50     36.80 o 
 -11   5   1      176.86      155.74     36.15 o 
  -9   5   1       80.21       59.05     24.44 o 
  -7   5   1     1775.65     1664.11     43.71 o 
  -5   5   1        3.20        1.36     14.00 o 
  -3   5   1      387.92      444.50     46.94 o 
  -1   5   1     2012.53     1937.03     38.60 o 
   1   5   1       35.87       48.88     13.49 o 
   3   5   1     2416.98     2387.47     39.03 o 
   5   5   1     1382.71     1253.35     37.67 o 
   7   5   1      518.97      639.77     50.80 o 
   9   5   1        3.52      -21.09     21.00 o 
  11   5   1        0.76      -26.86     22.75 o 
  13   5   1      946.82     1005.65     66.02 o 
  15   5   1        1.63       -8.84     31.73 o 
  17   5   1       27.11       -7.29     32.75 o 
  19   5   1        3.70      -27.00     33.98 o 
  21   5   1        8.63       -0.91     38.71 o 
  23   5   1       66.11       29.07     62.25 o 
 -22   6   1        0.13      -29.43     41.09 o 
 -20   6   1        3.27      -25.27     40.89 o 
 -18   6   1        2.73        2.24     35.34 o 
 -16   6   1       33.81       44.39     35.74 o 
 -14   6   1        9.16      -13.58     31.39 o 
 -12   6   1      649.96      767.29     70.16 o 
 -10   6   1       24.30       31.40     25.31 o 
  -8   6   1       10.39       10.68     23.03 o 
  -6   6   1      331.11      293.52     39.23 o 
  -4   6   1     1664.04     1571.74     46.13 o 
  -2   6   1      203.49      184.07     35.32 o 
   0   6   1      311.63      323.86     38.25 o 
   2   6   1       11.90       -2.70     16.10 o 
   4   6   1      246.61      280.64     42.35 o 
   6   6   1      814.93      755.82     71.45 o 
   8   6   1      552.67      542.19     53.90 o 
  10   6   1      277.04      402.01     51.18 o 
  12   6   1       37.77       19.36     30.51 o 
  14   6   1       40.44       20.78     33.13 o 
  16   6   1       67.12       27.60     39.13 o 
  18   6   1      273.30      324.76     58.34 o 
  20   6   1        8.82       -9.49     40.57 o 
 -19   7   1        4.88        2.95     37.97 o 
 -17   7   1       26.50       24.92     38.60 o 
 -15   7   1        0.46      -17.94     33.87 o 
 -13   7   1      191.18      186.10     44.91 o 
 -11   7   1       74.78       72.53     34.72 o 
  -9   7   1       67.20        8.41     28.92 o 
  -7   7   1       84.96      119.93     34.35 o 
  -5   7   1        8.13       20.04     35.63 o 
  -3   7   1      487.83      506.24     77.67 o 
  -1   7   1      616.38      589.23     56.63 o 
   1   7   1      664.34      737.63     50.68 o 
   3   7   1      178.39      209.76     48.76 o 
   5   7   1       14.22      -17.79     32.26 o 
   7   7   1      417.65      499.65     54.11 o 
   9   7   1       31.96       24.23     31.66 o 
  11   7   1      211.46      174.55     44.69 o 
  13   7   1       23.97       -6.06     32.20 o 
  15   7   1        9.31      -25.91     33.14 o 
  17   7   1        4.48        1.10     40.57 o 
  19   7   1        8.51       -6.07     44.66 o 
 -18   8   1        4.38      -29.15     41.74 o 
 -16   8   1        5.41       -9.37     39.75 o 
 -14   8   1        5.02      -21.61     33.56 o 
 -12   8   1        1.58      -21.04     33.34 o 
 -10   8   1        0.03      -28.84     38.72 o 
  -8   8   1        1.26      -31.02     35.44 o 
  -6   8   1       29.74      -26.65     33.88 o 
  -4   8   1       42.50       25.22     41.62 o 
  -2   8   1        1.16      -28.14     28.27 o 
   0   8   1        0.94       -0.24     43.69 o 
   2   8   1        3.28      -13.06     36.10 o 
   4   8   1       12.90       32.94     35.69 o 
   6   8   1      542.21      584.97    104.59 o 
   8   8   1      918.42     1120.84    106.33 o 
  10   8   1       53.58      -31.60     43.43 o 
  12   8   1      127.03      127.65     46.91 o 
  14   8   1       26.46        0.63     38.92 o 
  16   8   1       96.36       69.08     46.73 o 
 -13   9   1        0.22      -18.01     50.14 o 
 -11   9   1      135.68       65.72     89.15 o 
  -9   9   1       11.13      -19.08     38.88 o 
  -7   9   1       44.89       19.01     45.39 o 
  -5   9   1       60.34       63.94     47.46 o 
  -3   9   1       29.70        8.22     34.78 o 
  -1   9   1        5.59      -51.05     38.54 o 
   1   9   1     1170.27     1185.53     72.69 o 
   3   9   1       69.36       25.04     46.05 o 
   5   9   1       59.38       93.30     55.87 o 
   7   9   1       11.26        7.16     44.61 o 
   9   9   1       93.54       74.42     54.42 o 
  11   9   1        0.00       62.45     55.02 o 
  13   9   1       82.43       69.25     58.20 o 
  -8  10   1       17.46       -5.87     53.12 o 
  -6  10   1       33.52       33.10     41.50 o 
  -4  10   1      149.35       89.16     55.11 o 
  -2  10   1       31.32       40.27     49.37 o 
   0  10   1       17.49       22.77     50.50 o 
   2  10   1        0.67       17.79     49.51 o 
   4  10   1        8.60        2.37     50.11 o 
   6  10   1       58.16       35.32     52.90 o 
 -28   0   2       12.34      -40.39     74.70 o 
 -26   0   2        0.01       38.41     69.95 o 
 -24   0   2        8.61      -17.03     64.80 o 
 -22   0   2      105.67       91.99     62.16 o 
 -20   0   2      133.20      117.16     41.44 o 
 -18   0   2        4.34      -14.32     25.21 o 
 -16   0   2      107.51      117.50     34.91 o 
 -14   0   2     4504.41     4693.77    108.18 o 
 -12   0   2     2057.94     2075.17     65.26 o 
 -10   0   2      480.52      420.48     28.27 o 
  -8   0   2       71.84       22.59     26.99 o 
  -6   0   2     1092.41     1115.61     46.52 o 
  -4   0   2   180383.70   131021.58   1118.21 o 
  -2   0   2     3418.35     3309.69     50.32 o 
   0   0   2       68.80       59.92     13.99 o 
   2   0   2    13477.55    12560.06    199.55 o 
   4   0   2     6632.10     6376.18    137.13 o 
   6   0   2       12.60       15.33     13.98 o 
   8   0   2      730.15      725.00     36.85 o 
  10   0   2     1288.35     1199.49     50.32 o 
  12   0   2     2436.73     2420.98     76.91 o 
  14   0   2        2.74        3.94     24.35 o 
  16   0   2      252.59      268.68     48.72 o 
  18   0   2       32.83       71.53     63.75 o 
  20   0   2      140.26      228.59     87.24 o 
  22   0   2        8.20      -56.88     59.52 o 
  24   0   2      161.08      132.38     87.90 o 
 -27   1   2       28.62       75.79     53.88 o 
 -25   1   2       16.39       35.75     47.92 o 
 -23   1   2       67.71       90.70     42.20 o 
 -21   1   2        9.28        3.27     29.95 o 
 -19   1   2        7.00        8.95     25.89 o 
 -17   1   2      386.15      443.26     38.31 o 
 -15   1   2      182.42      234.93     34.16 o 
 -13   1   2     1902.23     1924.34     45.63 o 
 -11   1   2      337.84      342.27     42.02 o 
  -9   1   2    10893.07    10943.61     91.89 o 
  -7   1   2     1467.06     1455.35     25.34 o 
  -5   1   2      878.11      841.64     17.03 o 
  -3   1   2     2132.68     1868.12     59.19 o 
  -1   1   2     2143.92     1871.51     26.11 o 
   1   1   2    24113.27    21926.78    196.29 o 
   3   1   2     6863.42     6587.84     69.01 o 
   5   1   2      429.73      444.31     20.17 o 
   7   1   2     4875.18     5047.56     59.02 o 
   9   1   2     1196.90     1191.98     33.51 o 
  11   1   2       13.11       -7.03     14.07 o 
  13   1   2     1130.71     1094.81     38.46 o 
  15   1   2       95.00       77.87     29.50 o 
  17   1   2       23.15       -0.34     26.79 o 
  19   1   2     1630.48     1529.92     67.71 o 
  21   1   2       83.13       87.77     49.00 o 
  23   1   2       21.15       24.96     49.18 o 
  25   1   2       64.73      113.98     91.53 o 
 -26   2   2       33.89       84.33     84.20 o 
 -24   2   2      162.38      148.62     59.49 o 
 -22   2   2       84.13       72.24     38.54 o 
 -20   2   2       28.34       25.30     29.73 o 
 -18   2   2       79.78       59.43     30.01 o 
 -16   2   2      139.68      184.59     34.86 o 
 -14   2   2     1205.71     1071.38     36.31 o 
 -12   2   2     2424.16     2351.03     42.03 o 
 -10   2   2     3263.34     3190.49     45.42 o 
  -8   2   2        4.92       -3.53      7.33 o 
  -6   2   2       99.91       86.00     11.87 o 
  -4   2   2      226.04      232.64     62.76 o 
  -2   2   2    11207.09    10937.05    110.48 o 
   0   2   2    42118.35    30050.83   4676.98 o 
   2   2   2    28754.58    26628.62    270.63 o 
   4   2   2     1304.79     1163.77     29.34 o 
   6   2   2      999.90      990.07     30.03 o 
   8   2   2    12767.03    12301.28    164.44 o 
  10   2   2     3309.29     3290.26     50.10 o 
  12   2   2     1428.74     1409.26     64.36 o 
  14   2   2     3135.64     2945.95     81.64 o 
  16   2   2      103.56      114.79     35.03 o 
  18   2   2      671.12      793.61    148.98 o 
  20   2   2        6.91       19.41     34.15 o 
  22   2   2        0.18       -1.90     46.75 o 
  24   2   2       40.69       17.03     78.00 o 
 -27   3   2      114.29       50.58     64.69 o 
 -25   3   2        5.11      -24.83     45.43 o 
 -23   3   2        4.30       33.16     52.46 o 
 -21   3   2      926.18     1012.00    270.10 o 
 -19   3   2      566.19      609.08     77.91 o 
 -17   3   2      483.28      640.17     73.02 o 
 -15   3   2      547.49      564.27     42.90 o 
 -13   3   2      660.28      654.62     47.83 o 
 -11   3   2     1004.26      955.18     31.71 o 
  -9   3   2      120.11      116.51     16.56 o 
  -7   3   2      302.86      377.24     74.76 o 
  -5   3   2      250.97      306.88     37.12 o 
  -3   3   2      268.12      380.83     77.60 o 
  -1   3   2     3155.06     3349.06     42.15 o 
   1   3   2       49.04       27.09     10.29 o 
   3   3   2       57.46       88.43     12.87 o 
   5   3   2       36.58       25.37     12.95 o 
   7   3   2       31.92       14.97     15.03 o 
   9   3   2        2.50       -8.96     15.07 o 
  11   3   2      934.54      964.09     38.18 o 
  13   3   2     2493.74     2376.39     71.09 o 
  15   3   2       25.55        8.78     24.22 o 
  17   3   2      511.13      706.03     63.16 o 
  19   3   2      159.80      212.72     59.10 o 
  21   3   2       75.94       26.38     50.00 o 
  23   3   2        1.37       42.06     51.11 o 
 -26   4   2      146.89       99.13     65.21 o 
 -24   4   2      114.80       85.14     57.38 o 
 -22   4   2       30.46       12.28     51.34 o 
 -20   4   2       45.84        3.03     31.44 o 
 -18   4   2      551.38      624.01     62.46 o 
 -16   4   2      502.61      489.66     57.26 o 
 -14   4   2      975.66      968.79     51.35 o 
 -12   4   2       98.69      100.09     27.21 o 
 -10   4   2        7.06       -5.28     18.09 o 
  -8   4   2     4484.52     4341.91     87.02 o 
  -6   4   2     6671.25     6772.38     87.77 o 
  -4   4   2     2730.60     2981.46     61.26 o 
  -2   4   2     4609.01     4872.01     60.41 o 
   0   4   2     1117.98     1073.67     26.37 o 
   2   4   2     1050.21     1085.32     26.15 o 
   4   4   2     3944.02     3671.34     48.81 o 
   6   4   2     2674.62     2803.90     54.04 o 
   8   4   2       52.56       55.80     30.95 o 
  10   4   2       13.50        2.83     17.32 o 
  12   4   2      246.30      173.06     36.70 o 
  14   4   2      848.37      941.22     57.95 o 
  16   4   2      351.61      461.23     62.55 o 
  18   4   2       10.10      -10.32     32.38 o 
  20   4   2       94.30       80.12     54.24 o 
  22   4   2        1.63      -57.28     48.98 o 
 -23   5   2        9.05       -9.35     52.69 o 
 -21   5   2        7.92      -26.72     36.44 o 
 -19   5   2       46.82      -10.75     33.57 o 
 -17   5   2      779.56      876.13     64.87 o 
 -15   5   2      233.63      201.53     42.48 o 
 -13   5   2      220.58      354.82     45.06 o 
 -11   5   2        6.19      -28.88     19.25 o 
  -9   5   2     2492.06     2347.28     69.57 o 
  -7   5   2     2830.67     2667.77     57.30 o 
  -5   5   2       35.96        7.99     15.67 o 
  -3   5   2      906.88      885.16     50.02 o 
  -1   5   2     6873.29     7154.20     77.74 o 
   1   5   2     2925.28     2741.99     61.29 o 
   3   5   2     5477.40     5238.84     64.49 o 
   5   5   2     4350.07     4249.39     92.10 o 
   7   5   2        3.86      -10.70     20.64 o 
   9   5   2       19.29      -19.25     23.23 o 
  11   5   2      202.72      131.42     37.47 o 
  13   5   2      175.35      107.04     36.93 o 
  15   5   2      195.12      150.43     42.05 o 
  17   5   2        3.82      -20.76     31.61 o 
  19   5   2        0.00      -41.50     35.60 o 
  21   5   2       16.52      -13.51     56.55 o 
 -22   6   2       61.79        8.61     57.88 o 
 -20   6   2       72.12       83.77     45.76 o 
 -18   6   2      813.34      947.29     81.30 o 
 -16   6   2      442.38      556.42     63.89 o 
 -14   6   2       56.45       38.07     31.09 o 
 -12   6   2       93.02       76.48     31.45 o 
 -10   6   2      469.08      537.95     54.12 o 
  -8   6   2      166.97      170.67     34.38 o 
  -6   6   2       10.84      -18.63     15.98 o 
  -4   6   2      308.05      307.81     35.47 o 
  -2   6   2     1293.51     1025.75     37.42 o 
   0   6   2      938.51      892.09     67.70 o 
   2   6   2      742.43      660.62     50.79 o 
   4   6   2      494.56      540.16     48.77 o 
   6   6   2      400.52      390.91     76.40 o 
   8   6   2        2.24       11.29     26.61 o 
  10   6   2      383.73      394.24     80.56 o 
  12   6   2      155.32      173.34     41.87 o 
  14   6   2       60.95       12.87     45.00 o 
  16   6   2      215.48      393.33     69.24 o 
  18   6   2       48.13       69.75     45.39 o 
  20   6   2        3.19      -30.02     42.10 o 
 -21   7   2      115.50       51.32     56.69 o 
 -19   7   2       50.27       29.89     42.37 o 
 -17   7   2       98.87       23.63     37.80 o 
 -15   7   2      709.60      687.65     72.61 o 
 -13   7   2     1039.04     1250.92     88.07 o 
 -11   7   2      833.74      909.29    113.81 o 
  -9   7   2       64.42       18.61     26.34 o 
  -7   7   2      102.64      126.10     34.11 o 
  -5   7   2      445.66      447.93    127.10 o 
  -3   7   2      158.86      150.38     39.62 o 
  -1   7   2      569.29      618.24    117.54 o 
   1   7   2      378.77      448.62     48.70 o 
   3   7   2       15.65        1.35     34.07 o 
   5   7   2       23.63       -4.65     33.98 o 
   7   7   2       17.40        1.61     28.72 o 
   9   7   2      247.20      200.81     49.29 o 
  11   7   2      990.08     1102.66     83.96 o 
  13   7   2       70.55       68.50     39.01 o 
  15   7   2        4.75      -53.00     36.49 o 
  17   7   2       73.27       43.04     45.38 o 
 -18   8   2        0.45      -24.41     40.80 o 
 -16   8   2       61.88       96.93     46.05 o 
 -14   8   2       64.68       42.79     43.09 o 
 -12   8   2       30.15        1.39     36.50 o 
 -10   8   2      210.12      148.05     57.77 o 
  -8   8   2      120.68      147.10     51.51 o 
  -6   8   2      446.62      427.21     72.65 o 
  -4   8   2      452.91      435.57     55.64 o 
  -2   8   2        0.27      -32.77     22.50 o 
   0   8   2       38.13      -13.79     33.78 o 
   2   8   2        0.04      -29.33     31.94 o 
   4   8   2      102.21       55.49     46.27 o 
   6   8   2      128.07       52.46     47.44 o 
   8   8   2       34.64       62.86     47.29 o 
  10   8   2       19.76        3.32     48.36 o 
  12   8   2       86.30      145.20     48.00 o 
  14   8   2        2.70      -38.18     35.42 o 
  16   8   2       16.96       20.29     44.13 o 
 -15   9   2       42.58       -4.57     53.25 o 
 -13   9   2       55.26       49.40     54.09 o 
 -11   9   2       15.76       29.22     51.43 o 
  -9   9   2        9.14      -43.00     40.36 o 
  -7   9   2       19.10       -0.77     67.24 o 
  -5   9   2        1.01       -8.76     33.23 o 
  -3   9   2       27.48      -14.58     48.37 o 
  -1   9   2       46.00       15.43     41.71 o 
   1   9   2       23.50       40.04     40.12 o 
   3   9   2       36.25       27.24     47.41 o 
   5   9   2       76.20       41.68     72.39 o 
   7   9   2       16.42       -1.21     47.91 o 
   9   9   2      116.99       89.15     55.73 o 
  11   9   2        0.59        6.54     50.92 o 
  -8  10   2        0.94       11.69     44.87 o 
  -6  10   2        2.14       -9.67     48.14 o 
  -4  10   2        5.58       17.83     46.12 o 
  -2  10   2       73.36       18.41     47.59 o 
   0  10   2        0.22       36.11     48.81 o 
   2  10   2        2.71      -18.48     68.76 o 
   4  10   2       70.92       31.48     55.19 o 
   6  10   2       15.49       -0.12     52.65 o 
 -27   1   3        0.00      -21.45     51.46 o 
 -25   1   3      208.95      244.49     62.67 o 
 -23   1   3        0.01      -36.88     30.38 o 
 -21   1   3       48.26       99.11     34.99 o 
 -19   1   3       40.88       58.04     23.51 o 
 -17   1   3       39.51       51.93     19.54 o 
 -15   1   3     1006.27     1043.17     36.99 o 
 -13   1   3      191.95      251.80     25.94 o 
 -11   1   3     2305.41     2603.45     73.98 o 
  -9   1   3      397.53      352.64     17.82 o 
  -7   1   3      122.95      147.92     12.43 o 
  -5   1   3     3705.66     3506.98     51.28 o 
  -3   1   3      751.24      574.26     33.25 o 
  -1   1   3     3686.39     3494.07     42.97 o 
   1   1   3    37602.56    34458.35    442.83 o 
   3   1   3      760.05      569.66     39.17 o 
   5   1   3      172.76      205.40     24.73 o 
   7   1   3     1928.91     2126.47     43.30 o 
   9   1   3        1.81        1.14     12.84 o 
  11   1   3      183.61      250.32     41.53 o 
  13   1   3       83.47       65.29     21.18 o 
  15   1   3       47.89       28.15     27.64 o 
  17   1   3     1880.34     1749.96     70.13 o 
  19   1   3        1.48       15.72     41.73 o 
  21   1   3      545.53      728.48    200.48 o 
  23   1   3        0.12        9.78     50.00 o 
 -28   2   3       57.79       86.31     97.53 o 
 -26   2   3       13.57      -22.17     70.34 o 
 -24   2   3       22.75      -15.86     41.31 o 
 -22   2   3       13.39        4.79     33.40 o 
 -20   2   3       21.53      -19.64     26.49 o 
 -18   2   3      278.36      288.70     40.10 o 
 -16   2   3      215.23      483.77     76.55 o 
 -14   2   3        0.40       -3.87     12.51 o 
 -12   2   3       29.85       44.69     13.78 o 
 -10   2   3     1006.71     1395.15     58.20 o 
  -8   2   3     6666.63     6528.91     65.05 o 
  -6   2   3      611.44      621.97     19.56 o 
  -4   2   3        3.69        9.24     15.18 o 
  -2   2   3     6268.09     6223.54     65.72 o 
   0   2   3    20903.79    19885.84    198.36 o 
   2   2   3      631.10      568.26     29.72 o 
   6   2   3     5716.26     5979.94     81.72 o 
   8   2   3       31.12       24.07     12.17 o 
  10   2   3       20.30        1.72     12.74 o 
  12   2   3     2787.99     2814.35     77.51 o 
  14   2   3       17.77       21.22     34.88 o 
  16   2   3      162.29      100.83     36.68 o 
  18   2   3       59.11       17.27     33.38 o 
  20   2   3       14.57       14.11     37.28 o 
  22   2   3       86.05       39.10     51.19 o 
  24   2   3       40.33       -8.97     69.95 o 
 -27   3   3        0.47       -2.34     69.36 o 
 -25   3   3       13.49      -10.59     50.24 o 
 -23   3   3       86.10      113.90     53.68 o 
 -21   3   3       20.64       -4.78     39.53 o 
 -19   3   3      189.61      137.60     50.95 o 
 -17   3   3      109.51      113.79     25.50 o 
 -15   3   3       26.26       46.93     19.53 o 
 -13   3   3       40.90       14.64     15.99 o 
 -11   3   3      178.06      133.55     20.68 o 
  -9   3   3      407.33      541.98     23.49 o 
  -7   3   3      247.50      967.54     58.99 o 
  -5   3   3      927.08     1137.01     41.81 o 
  -3   3   3     2023.58     2121.01    419.17 o 
  -1   3   3    10185.39    10027.38     96.38 o 
   1   3   3     4088.89     4056.83     50.92 o 
   3   3   3    19516.50    19194.23    163.21 o 
   5   3   3      713.21      672.64     27.39 o 
   7   3   3       38.36       42.17     16.93 o 
   9   3   3      490.71      511.13     53.92 o 
  11   3   3      987.68      905.09     39.01 o 
  13   3   3      121.42       76.61     30.23 o 
  15   3   3      318.51      391.83     49.73 o 
  17   3   3      120.28      184.25     48.31 o 
  19   3   3      396.44      434.06    174.21 o 
  21   3   3       67.69      100.28     60.40 o 
  23   3   3       38.56       60.97     81.56 o 
 -26   4   3        0.97      -24.67     51.58 o 
 -24   4   3      117.81      141.82     61.67 o 
 -22   4   3      121.44      124.60     55.07 o 
 -20   4   3        9.61      -26.05     28.73 o 
 -18   4   3      780.61      686.91     53.52 o 
 -16   4   3      358.19      491.82     52.27 o 
 -14   4   3      729.91      665.56     60.19 o 
 -12   4   3     1058.91     1000.38     45.76 o 
 -10   4   3        1.47       33.80     18.66 o 
  -8   4   3     1757.01     1987.57     58.51 o 
  -6   4   3      129.88      246.28     39.13 o 
  -4   4   3     1125.86     1274.96     32.06 o 
  -2   4   3       35.19       34.93     12.00 o 
   0   4   3      167.43      336.54     47.54 o 
   2   4   3      895.33      752.12     23.76 o 
   4   4   3     3242.71     3024.62     59.44 o 
   6   4   3     1869.91     1679.06     44.29 o 
   8   4   3       38.03      150.57     29.36 o 
  10   4   3        4.62       47.66     21.12 o 
  12   4   3      402.38      468.65     54.16 o 
  14   4   3        0.07       71.15     41.90 o 
  16   4   3       29.11      -13.22     31.24 o 
  18   4   3      520.25      544.96     92.65 o 
  20   4   3       87.83       71.95     54.53 o 
  22   4   3        4.64      -10.05     57.11 o 
 -25   5   3       41.44       -4.26     53.88 o 
 -23   5   3        7.61      -30.98     48.13 o 
 -21   5   3      304.99      213.70     64.16 o 
 -19   5   3        0.14       35.81     33.25 o 
 -17   5   3       57.75       92.82     44.18 o 
 -15   5   3      186.56      238.94     58.28 o 
 -13   5   3      170.05      158.37     33.84 o 
 -11   5   3       21.50       82.69     26.58 o 
  -9   5   3      130.14      155.20     24.09 o 
  -7   5   3       76.21      184.03     32.53 o 
  -5   5   3      377.18      472.93     35.05 o 
  -3   5   3      206.19      340.66     25.94 o 
  -1   5   3     2249.15     2117.09     41.47 o 
   1   5   3      504.08      589.33     46.95 o 
   3   5   3     1230.36     1150.74     31.01 o 
   5   5   3      418.05      461.15     45.53 o 
   7   5   3      983.90     1008.87     49.68 o 
   9   5   3        9.07        0.84     24.94 o 
  11   5   3      176.66      134.65     38.20 o 
  13   5   3      775.15      779.58     71.16 o 
  15   5   3      247.64      290.88     50.35 o 
  17   5   3       69.75       55.83     42.10 o 
  19   5   3       11.95        7.37     40.94 o 
  21   5   3       30.29       16.15     57.33 o 
 -22   6   3       38.25       23.54     53.89 o 
 -20   6   3      103.76       72.93     52.76 o 
 -18   6   3      102.53      107.37     42.78 o 
 -16   6   3      290.48      343.35     65.25 o 
 -14   6   3      101.93       99.28     50.82 o 
 -12   6   3      144.35      266.30     56.50 o 
 -10   6   3      348.59      368.29     70.60 o 
  -8   6   3        1.35       58.98     25.28 o 
  -6   6   3       67.86       86.45     23.46 o 
  -4   6   3       28.10       19.92     17.75 o 
  -2   6   3      508.45      611.42     57.70 o 
   0   6   3      237.46      269.10     28.31 o 
   2   6   3      322.00      426.29     37.24 o 
   4   6   3     1121.67      993.03     48.26 o 
   6   6   3       30.79       51.61     28.24 o 
   8   6   3     2045.51     1682.67     68.85 o 
  10   6   3      922.06      949.73     98.46 o 
  12   6   3       30.84       40.59     35.50 o 
  14   6   3        0.97       -8.45     35.93 o 
  16   6   3       33.49       57.30     40.91 o 
  18   6   3      173.90       94.60     49.37 o 
 -21   7   3        2.87       -9.10     52.63 o 
 -19   7   3      347.14      371.23     98.88 o 
 -17   7   3      149.71      121.69     46.32 o 
 -15   7   3      304.00      317.34     54.11 o 
 -13   7   3        7.83      -13.16     32.93 o 
 -11   7   3      185.34      141.40     38.81 o 
  -9   7   3      652.12      708.68     72.49 o 
  -7   7   3      172.72      148.46     36.43 o 
  -5   7   3      637.69      807.96     48.59 o 
  -3   7   3       71.46       88.24     30.94 o 
  -1   7   3        1.17      -11.53     24.98 o 
   1   7   3     1177.89     1072.64     68.83 o 
   3   7   3      199.00      138.04     64.01 o 
   5   7   3      115.68      157.75     49.39 o 
   7   7   3      130.75      114.45     41.62 o 
   9   7   3       10.20        5.06     31.36 o 
  11   7   3      102.61      104.51     38.58 o 
  13   7   3       23.26      -13.76     35.30 o 
  15   7   3      125.95      129.81     51.98 o 
  17   7   3       54.21       36.46     43.96 o 
 -18   8   3        5.54       22.70     43.99 o 
 -16   8   3       94.82       89.22     47.54 o 
 -14   8   3      357.09      398.77     62.24 o 
 -12   8   3       59.79      108.45     40.50 o 
 -10   8   3      884.35     1104.69    104.77 o 
  -8   8   3       30.50       79.15     56.69 o 
  -6   8   3      464.52      540.46     61.98 o 
  -4   8   3     2210.53     1891.51     77.27 o 
  -2   8   3      356.78      551.67     59.31 o 
   0   8   3      876.51     1060.15     99.34 o 
   2   8   3        0.26        8.96     43.21 o 
   4   8   3      706.03      780.94    164.58 o 
   6   8   3      271.23      256.63     81.10 o 
   8   8   3       24.57       11.93     47.29 o 
  10   8   3        1.44      -12.42     43.64 o 
  12   8   3       14.73       42.50     51.25 o 
  14   8   3        1.08      -19.45     41.29 o 
 -15   9   3      122.98       68.99    105.65 o 
 -13   9   3       78.53      131.52     61.98 o 
 -11   9   3      161.81      137.51     60.29 o 
  -9   9   3      368.68      425.37     75.38 o 
  -7   9   3       16.73       32.27     38.70 o 
  -5   9   3       84.55      100.27     41.51 o 
  -3   9   3      544.47      669.81     86.71 o 
  -1   9   3        6.34        8.71     58.60 o 
   1   9   3      287.93      398.72     73.37 o 
   3   9   3      203.07      177.48     84.14 o 
   5   9   3        2.24       15.50     44.52 o 
   7   9   3        0.01       22.98     54.90 o 
   9   9   3        1.26      -54.35     50.34 o 
  11   9   3       48.11       70.13     59.00 o 
  -8  10   3      135.68      156.00     51.40 o 
  -6  10   3       29.50       47.88     51.98 o 
  -4  10   3       25.65       39.07     59.92 o 
  -2  10   3      317.97      418.43     78.56 o 
   0  10   3        8.13        3.30     65.07 o 
   2  10   3        3.05        5.09     52.01 o 
   4  10   3       25.87       84.09     59.49 o 
 -28   0   4       41.91       57.94     76.68 o 
 -26   0   4      102.75      104.66     73.91 o 
 -24   0   4       54.74       48.17     60.31 o 
 -22   0   4      256.47      238.51     80.44 o 
 -20   0   4       15.41      -15.27     28.62 o 
 -18   0   4        9.39       -5.83     26.96 o 
 -16   0   4       57.63       75.15     29.43 o 
 -14   0   4     1918.67     1885.72     67.55 o 
 -12   0   4     6398.23     6675.29    124.30 o 
 -10   0   4     2992.27     2708.67     69.71 o 
  -8   0   4    28472.62    26055.36    280.61 o 
  -6   0   4      656.10      671.46     30.52 o 
  -4   0   4      974.95      896.05     33.52 o 
  -2   0   4        0.63        8.09     11.52 o 
   0   0   4      223.45      155.60     32.99 o 
   2   0   4    22216.49    22056.36    345.79 o 
   4   0   4     7348.00     7622.59    176.98 o 
   6   0   4     2670.25     2484.38    102.55 o 
   8   0   4      902.01      846.05     44.53 o 
  10   0   4      202.31      169.88     35.87 o 
  12   0   4       43.62       34.19     28.88 o 
  14   0   4      206.82      297.01     50.37 o 
  16   0   4      267.97      299.06     82.49 o 
  18   0   4       43.66       94.89     73.12 o 
  20   0   4     1224.48     1206.55    117.33 o 
  22   0   4       13.06      -24.55     78.00 o 
 -27   1   4        7.62      -22.04     45.90 o 
 -25   1   4        1.42       10.22     44.88 o 
 -23   1   4       34.14      -22.78     31.05 o 
 -21   1   4      105.52       38.18     31.24 o 
 -19   1   4       46.36       33.84     22.26 o 
 -17   1   4       60.41       42.05     20.05 o 
 -15   1   4     1677.44     1633.03     45.49 o 
 -13   1   4      664.78      675.96     28.67 o 
 -11   1   4       10.59       -7.41      9.21 o 
  -9   1   4      412.26      422.89     22.41 o 
  -7   1   4      468.64      432.57     18.63 o 
  -5   1   4     2906.50     2726.61     35.58 o 
  -3   1   4     6330.49     6421.90     67.02 o 
  -1   1   4    14066.64    13904.98    116.08 o 
   1   1   4      698.18      670.39     25.95 o 
   3   1   4     1810.66     1546.16     41.68 o 
   5   1   4     4891.42     4910.78    100.51 o 
   7   1   4      101.46      103.16     28.64 o 
   9   1   4      629.12      575.10     42.04 o 
  11   1   4     1353.91     1274.23     41.65 o 
  13   1   4        0.14      -27.45     18.30 o 
  15   1   4      923.27      886.18     54.13 o 
  17   1   4      964.72      961.87     68.44 o 
  19   1   4      115.57      136.34     55.99 o 
  21   1   4       61.94       40.11     52.54 o 
  23   1   4        3.97      -70.50     50.71 o 
 -28   2   4        1.53       -1.06     80.90 o 
 -26   2   4       10.89       37.00     50.40 o 
 -24   2   4       10.32      -18.22     34.00 o 
 -22   2   4        1.59      -18.77     30.58 o 
 -20   2   4        0.96      -37.38     24.92 o 
 -18   2   4       42.02       48.01     20.58 o 
 -16   2   4      210.35      246.50     24.83 o 
 -14   2   4       32.12        5.75     12.76 o 
 -12   2   4     5627.18     5498.89     67.22 o 
 -10   2   4      467.94      495.58     19.72 o 
  -8   2   4       18.99        9.01     10.30 o 
  -6   2   4      112.16      108.00     35.04 o 
  -4   2   4     7021.48     6747.50     73.64 o 
  -2   2   4     8149.97     8328.82     96.94 o 
   0   2   4      363.16      371.05     18.23 o 
   2   2   4     1038.10      863.73     25.17 o 
   4   2   4       32.14       58.63     21.10 o 
   6   2   4     5205.80     5401.41     81.20 o 
   8   2   4       82.76      103.15     16.89 o 
  10   2   4        1.85       -9.38     14.57 o 
  12   2   4        3.86      -11.73     27.12 o 
  14   2   4        0.16      -27.76     24.31 o 
  16   2   4      659.75      681.45     96.46 o 
  18   2   4        4.14      -18.37     31.41 o 
  20   2   4       37.48        0.71     37.73 o 
  22   2   4        5.48      -66.63     46.15 o 
 -27   3   4       19.60       21.87     62.69 o 
 -25   3   4       36.14       34.56     47.13 o 
 -23   3   4        3.16        3.15     40.61 o 
 -21   3   4       28.16      -24.49     49.23 o 
 -19   3   4       71.46       -0.05     58.27 o 
 -17   3   4        3.13      -23.95     18.16 o 
 -15   3   4      436.52      478.66     44.53 o 
 -13   3   4      102.57      135.97     23.45 o 
 -11   3   4      791.68      743.61     28.92 o 
  -9   3   4      882.48      922.37     28.76 o 
  -7   3   4     2343.11     2312.88     42.81 o 
  -5   3   4     3249.45     3330.28     67.53 o 
  -3   3   4        2.04       -6.99     10.10 o 
  -1   3   4        4.39      -11.52     10.43 o 
   1   3   4      654.95      494.49     21.33 o 
   3   3   4        0.14       -8.57      9.72 o 
   5   3   4      514.31      589.41     27.61 o 
   7   3   4      956.07     1037.07     37.93 o 
   9   3   4      210.39      242.11     30.75 o 
  11   3   4       16.83        6.32     20.74 o 
  13   3   4      237.97      220.13     38.06 o 
  15   3   4      225.89      171.93     42.42 o 
  17   3   4       44.51       -5.28     30.33 o 
  19   3   4       34.57       14.11     47.99 o 
  21   3   4        0.04      -56.79     52.83 o 
 -26   4   4       15.66       11.20     56.15 o 
 -24   4   4        2.93       34.36     53.58 o 
 -22   4   4       40.18       14.64     43.53 o 
 -20   4   4        4.92       25.21     40.11 o 
 -18   4   4       34.95        8.74     29.80 o 
 -16   4   4      464.96      517.97     62.72 o 
 -14   4   4      157.08      193.70     35.26 o 
 -12   4   4        0.02      -14.10     19.19 o 
 -10   4   4        7.46        3.96     13.17 o 
  -8   4   4       13.95       13.25     12.71 o 
  -6   4   4     1038.56      962.10     37.06 o 
  -4   4   4      247.27      301.48     23.75 o 
  -2   4   4      431.38      447.07     22.56 o 
   0   4   4     3022.36     2800.51     47.43 o 
   2   4   4     7444.06     7438.96     82.26 o 
   4   4   4      449.37      437.25     22.25 o 
   6   4   4     1207.45     1032.14     37.83 o 
   8   4   4        6.56        7.24     18.78 o 
  10   4   4        0.23       -5.13     20.09 o 
  12   4   4      501.50      481.71     56.28 o 
  14   4   4       18.26       -3.93     29.68 o 
  16   4   4       14.81       14.28     34.25 o 
  18   4   4      172.69       79.22     56.51 o 
  20   4   4      105.34       63.59     56.50 o 
 -25   5   4       41.92       77.78     62.46 o 
 -23   5   4       10.96       36.83     53.05 o 
 -21   5   4        0.26      -33.91     52.00 o 
 -19   5   4      313.85      462.30     75.26 o 
 -17   5   4       88.12       90.86     35.46 o 
 -15   5   4        0.04      -38.07     25.38 o 
 -13   5   4        3.67       -2.58     23.52 o 
 -11   5   4      951.21      933.97     46.59 o 
  -9   5   4      851.61      866.46     43.75 o 
  -7   5   4      331.98      383.57     39.33 o 
  -5   5   4        4.33       -2.94     14.39 o 
  -3   5   4        4.27      -12.34     11.75 o 
  -1   5   4      208.52      178.36     33.77 o 
   1   5   4       63.70       76.17     22.13 o 
   3   5   4     1589.87     1549.63     37.63 o 
   5   5   4        2.11      -17.54     20.63 o 
   7   5   4       31.55       45.42     26.77 o 
   9   5   4       95.28       76.36     31.80 o 
  11   5   4      553.89      607.50     63.24 o 
  13   5   4       74.85       51.55     37.93 o 
  15   5   4       29.36       18.25     35.62 o 
  17   5   4        2.52      -42.75     35.90 o 
  19   5   4        0.21      -22.71     52.63 o 
 -24   6   4        6.82       24.21     58.96 o 
 -22   6   4      262.89      290.53     75.99 o 
 -20   6   4       19.05        8.86     48.98 o 
 -18   6   4      271.54      347.96     70.35 o 
 -16   6   4      216.01      186.64     44.70 o 
 -14   6   4       36.09       14.74     30.36 o 
 -12   6   4      100.34       58.59     39.47 o 
 -10   6   4        0.53      -21.35     23.88 o 
  -8   6   4       33.21        6.47     20.20 o 
  -6   6   4      303.71      333.21     34.55 o 
  -4   6   4      424.51      462.65     52.33 o 
  -2   6   4      169.94      136.84     33.49 o 
   0   6   4      260.26      272.11     31.34 o 
   2   6   4       26.28       42.12     26.45 o 
   4   6   4        4.95      -10.75     23.76 o 
   6   6   4     1555.44     1396.23     62.61 o 
   8   6   4      278.88      262.10     47.01 o 
  10   6   4        5.42        4.52     30.05 o 
  12   6   4        7.47       -6.04     31.07 o 
  14   6   4      115.58       91.28     43.52 o 
  16   6   4       38.86       25.69     47.12 o 
  18   6   4       11.27      -10.24     45.41 o 
 -21   7   4       29.35       73.08     56.68 o 
 -19   7   4        3.35       29.33     50.06 o 
 -17   7   4      617.15      629.33     70.68 o 
 -15   7   4       36.69       32.57     36.96 o 
 -13   7   4       75.12       80.03     37.56 o 
 -11   7   4        2.34      -38.38     25.59 o 
  -9   7   4       48.25       -4.97     26.76 o 
  -7   7   4      333.92      337.44     52.79 o 
  -5   7   4      217.86      205.02     40.09 o 
  -3   7   4        5.35       -9.28     24.28 o 
  -1   7   4     1459.62     1324.36     66.81 o 
   1   7   4     2858.38     2735.09    110.25 o 
   3   7   4       55.56       32.97     40.40 o 
   5   7   4      205.97      159.19     40.49 o 
   7   7   4        3.44      -24.01     28.76 o 
   9   7   4        0.07       14.12     32.14 o 
  11   7   4      158.83      101.45     42.10 o 
  13   7   4        0.26       -4.48     37.75 o 
  15   7   4       15.25        8.45     41.15 o 
 -18   8   4        1.96      -33.99     36.98 o 
 -16   8   4       32.09       -8.06     39.44 o 
 -14   8   4       26.44       10.59     37.28 o 
 -12   8   4      997.17     1245.79    124.17 o 
 -10   8   4      477.50      425.43     75.16 o 
  -8   8   4        7.43      -46.60     31.07 o 
  -6   8   4      901.93      893.27     74.82 o 
  -4   8   4      728.08      847.79     73.19 o 
  -2   8   4        2.21       22.62     41.28 o 
   0   8   4      400.20      452.21    119.11 o 
   2   8   4       25.19       38.31     44.28 o 
   4   8   4       45.24       -5.99     44.02 o 
   6   8   4      423.49      378.05     74.36 o 
   8   8   4      268.87      266.99     68.12 o 
  10   8   4       29.28        6.06     49.32 o 
  12   8   4        3.80      -11.56     45.97 o 
  14   8   4        8.17      -16.66     42.60 o 
 -15   9   4        3.92      -67.64     45.09 o 
 -13   9   4       10.42        3.58     48.37 o 
 -11   9   4      206.92      177.49     51.32 o 
  -9   9   4       76.17       47.43     42.26 o 
  -7   9   4       77.87      105.87     42.21 o 
  -5   9   4      241.26      239.38     63.25 o 
  -3   9   4        0.79      -16.10     65.99 o 
  -1   9   4       81.42      122.43     53.50 o 
   1   9   4        0.24      -63.06     42.04 o 
   3   9   4       50.84       19.28     48.96 o 
   5   9   4        2.33       20.19     52.07 o 
   7   9   4       49.30       54.47     59.40 o 
   9   9   4        0.13      -60.35     47.19 o 
  -8  10   4       13.99      -30.73     37.72 o 
  -6  10   4        3.56      -30.94     46.04 o 
  -4  10   4      149.65      104.71     57.78 o 
  -2  10   4       75.72       48.15     52.34 o 
   0  10   4        0.01      -42.63     69.16 o 
   2  10   4       22.61       -7.64     52.84 o 
   4  10   4       27.85        7.59     55.10 o 
 -29   1   5        0.94       41.91     58.44 o 
 -27   1   5       80.79      106.94     62.08 o 
 -25   1   5      193.24      196.26     47.67 o 
 -23   1   5       66.87       75.00     36.61 o 
 -21   1   5      354.05      376.82     61.91 o 
 -19   1   5      213.10      277.42     34.43 o 
 -17   1   5       31.62       27.53     19.48 o 
 -15   1   5        0.32       13.02     16.55 o 
 -13   1   5     1584.99     1569.44     42.70 o 
 -11   1   5      411.42      473.58     28.53 o 
  -9   1   5     3124.84     3206.02     55.09 o 
  -7   1   5     8719.42     8401.38     83.03 o 
  -5   1   5      594.67      514.21     17.04 o 
  -3   1   5     4272.69     4025.99     67.27 o 
  -1   1   5     1916.80     1780.04     36.39 o 
   1   1   5      155.55      133.94     25.06 o 
   3   1   5       37.32       53.72     26.13 o 
   5   1   5      977.62      769.56     42.77 o 
   7   1   5       79.70       84.11     27.02 o 
   9   1   5     1640.72     1727.26     52.57 o 
  11   1   5        4.15      -24.87     16.58 o 
  13   1   5       90.43       64.11     31.09 o 
  15   1   5      305.84      231.19     45.05 o 
  17   1   5      664.54      810.49     74.25 o 
  19   1   5      167.53       93.73     60.05 o 
  21   1   5       67.38       58.17     56.54 o 
 -28   2   5      176.61      426.29    117.73 o 
 -26   2   5        0.92        6.00     48.10 o 
 -24   2   5       15.12       22.50     36.65 o 
 -22   2   5       28.09       38.19     31.16 o 
 -20   2   5       79.37       40.69     29.47 o 
 -18   2   5        2.16      -27.18     18.12 o 
 -16   2   5      336.90      325.72     29.11 o 
 -14   2   5      460.86      479.21     48.52 o 
 -12   2   5      125.70      115.11     16.83 o 
 -10   2   5     2405.69     2197.70     38.81 o 
  -8   2   5      236.82      226.42     18.87 o 
  -6   2   5     9933.13    10134.94    101.13 o 
  -4   2   5    13531.19    13282.03    132.11 o 
  -2   2   5      319.32      336.59     21.72 o 
   0   2   5     4431.73     4432.65     77.07 o 
   2   2   5     4522.96     4763.34     67.22 o 
   4   2   5     2697.24     2730.27     63.98 o 
   6   2   5      821.75      809.53     33.25 o 
   8   2   5      204.55      135.48     25.36 o 
  10   2   5        5.05      -11.80     21.64 o 
  12   2   5        3.53      -28.14     23.26 o 
  14   2   5      378.78      354.65     50.78 o 
  16   2   5       18.34      -12.23     29.90 o 
  18   2   5      125.16      137.46     45.95 o 
  20   2   5       46.22      -60.79     53.80 o 
  22   2   5      203.86      230.14     74.96 o 
 -27   3   5       12.94       11.40     53.67 o 
 -25   3   5      186.22      142.47    117.33 o 
 -23   3   5       28.05       11.11     42.52 o 
 -21   3   5      270.27      225.05     81.23 o 
 -19   3   5       51.69       36.02     41.91 o 
 -17   3   5      174.07      185.32     29.03 o 
 -15   3   5      116.93      107.79     19.77 o 
 -13   3   5      669.14      656.34     34.92 o 
 -11   3   5     1038.18      902.52     30.73 o 
  -9   3   5      430.30      455.02     32.55 o 
  -7   3   5     5807.25     6419.02     81.14 o 
  -5   3   5      568.42      567.91     23.51 o 
  -3   3   5      665.70      635.45     24.98 o 
  -1   3   5      122.90      251.45     44.27 o 
   1   3   5    21373.83    21416.04    203.84 o 
   3   3   5      522.79      564.38     24.44 o 
   5   3   5     1056.21     1142.29     42.79 o 
   7   3   5      926.29      942.82     45.50 o 
   9   3   5      621.50      665.43     41.18 o 
  11   3   5       99.33       97.85     28.01 o 
  13   3   5       34.54       -4.42     26.68 o 
  15   3   5        8.04       12.09     33.43 o 
  17   3   5       11.06      -28.84     33.62 o 
  19   3   5       23.45      -67.79     45.19 o 
  21   3   5      201.26      243.38     83.94 o 
 -26   4   5       19.83      -39.05     51.05 o 
 -24   4   5        0.72      -13.10     42.58 o 
 -22   4   5      217.30      132.10     59.52 o 
 -20   4   5       60.03       41.14     42.88 o 
 -18   4   5        2.49       -6.66     35.46 o 
 -16   4   5        1.51       -1.17     25.30 o 
 -14   4   5        3.24      -11.23     22.31 o 
 -12   4   5      592.77      691.46     86.51 o 
 -10   4   5      158.38      162.53     21.48 o 
  -8   4   5        2.12      -13.33     14.45 o 
  -6   4   5      505.80      483.66     25.69 o 
  -4   4   5      525.68      482.92     33.09 o 
  -2   4   5     2043.35     1709.05    220.37 o 
   0   4   5      518.50      483.33     41.38 o 
   2   4   5       50.68        9.10     13.56 o 
   4   4   5      680.60      690.00     25.77 o 
   6   4   5        7.17       13.82     18.81 o 
   8   4   5      617.86      629.90     51.09 o 
  10   4   5      310.12      399.21     43.60 o 
  12   4   5      168.55      151.12     41.07 o 
  14   4   5        7.58       -3.31     31.39 o 
  16   4   5      129.00       89.07     51.14 o 
  18   4   5       97.18       40.88     58.80 o 
  20   4   5       41.51      -10.01     60.51 o 
 -25   5   5      104.12       83.38     66.52 o 
 -23   5   5       95.14      104.90     57.98 o 
 -21   5   5        1.05       39.27     42.53 o 
 -19   5   5      159.38      275.94     64.11 o 
 -17   5   5      660.31      796.12     67.18 o 
 -15   5   5      399.15      527.41     55.05 o 
 -13   5   5       36.69       15.41     25.34 o 
 -11   5   5       30.16       -6.58     21.74 o 
  -9   5   5     1304.81     1323.04     53.15 o 
  -7   5   5      260.74      291.12     35.76 o 
  -5   5   5      304.99      322.06     27.93 o 
  -3   5   5      213.67      203.62     24.43 o 
  -1   5   5      453.15      529.13     60.17 o 
   1   5   5      252.05      315.24     47.53 o 
   3   5   5     1663.13     1652.11     48.53 o 
   5   5   5       81.97      109.26     25.76 o 
   7   5   5       91.90       90.00     39.13 o 
   9   5   5     1371.89     1096.82     58.70 o 
  11   5   5     1706.46     1551.88     72.18 o 
  13   5   5        9.83      -23.47     34.58 o 
  15   5   5       44.69       16.47     37.54 o 
  17   5   5      159.44      133.22     50.89 o 
  19   5   5       16.75       21.78     59.35 o 
 -24   6   5       67.17       -2.56     54.96 o 
 -22   6   5       10.64       -5.59     49.25 o 
 -20   6   5        6.21      -46.15     40.96 o 
 -18   6   5       12.08       -7.48     35.78 o 
 -16   6   5      436.30      469.98     57.30 o 
 -14   6   5       47.65       33.69     31.41 o 
 -12   6   5      807.55      771.83     56.53 o 
 -10   6   5      854.11      954.11     60.03 o 
  -8   6   5      164.60      131.25     33.42 o 
  -6   6   5       83.77       67.09     23.49 o 
  -4   6   5      194.25      194.27     31.68 o 
  -2   6   5       63.49       75.51     23.34 o 
   0   6   5     1259.47     1174.34     46.61 o 
   2   6   5        4.06       11.38     25.18 o 
   4   6   5     6611.96     5983.73    126.27 o 
   6   6   5     2041.26     2055.92     80.74 o 
   8   6   5      797.86      918.22     74.02 o 
  10   6   5     1213.35     1084.85     62.31 o 
  12   6   5       52.77       28.62     36.04 o 
  14   6   5      266.59      241.49     53.64 o 
  16   6   5       67.71       18.89     44.22 o 
 -21   7   5        2.18      -33.86     46.71 o 
 -19   7   5      179.57      173.30     62.21 o 
 -17   7   5       50.06       55.77     39.89 o 
 -15   7   5      260.33      310.63     75.83 o 
 -13   7   5       90.65       73.45     34.56 o 
 -11   7   5       25.10       -7.76     27.86 o 
  -9   7   5      227.64      213.21     36.56 o 
  -7   7   5      891.82      923.24     43.01 o 
  -5   7   5      185.08      152.77     40.15 o 
  -3   7   5     1228.60     1236.71     59.39 o 
  -1   7   5      485.46      488.21    115.68 o 
   1   7   5       20.69       -6.28     36.24 o 
   3   7   5       95.18      111.74     49.02 o 
   5   7   5       80.58       20.22     43.02 o 
   7   7   5       15.45       15.41     32.41 o 
   9   7   5        2.38      -29.59     31.59 o 
  11   7   5      125.39       97.88     42.22 o 
  13   7   5       68.18        9.74     41.56 o 
  15   7   5       21.40      -26.72     43.63 o 
 -18   8   5       41.46        3.67     47.90 o 
 -16   8   5        0.03      -12.38     39.61 o 
 -14   8   5      868.65      844.09     77.97 o 
 -12   8   5       10.25      -46.67     32.38 o 
 -10   8   5      502.55      468.17     84.47 o 
  -8   8   5     1370.99     1271.54     66.47 o 
  -6   8   5      359.45      388.99     53.84 o 
  -4   8   5      393.43      443.43     56.87 o 
  -2   8   5        0.62      -54.49     36.33 o 
   0   8   5      143.30      186.64     55.63 o 
   2   8   5        0.00      -30.84     40.61 o 
   4   8   5      171.00       89.65     51.98 o 
   6   8   5       75.95        4.68     48.89 o 
   8   8   5      271.87      223.10     64.00 o 
  10   8   5        7.19       41.02     51.44 o 
  12   8   5        0.17      -21.61     50.96 o 
 -15   9   5       18.84       12.58     54.48 o 
 -13   9   5      199.40      179.46     50.97 o 
 -11   9   5      218.01      183.57     50.50 o 
  -9   9   5       23.11       10.65     37.06 o 
  -7   9   5       95.13       85.96     39.52 o 
  -5   9   5      115.68      101.13     51.08 o 
  -3   9   5       56.28       35.24     67.44 o 
  -1   9   5      150.46      153.11     62.81 o 
   1   9   5        0.72      -26.52     47.66 o 
   3   9   5        8.05      -61.01     42.08 o 
   5   9   5       94.36       33.90     59.09 o 
   7   9   5       16.07       13.37     51.23 o 
   9   9   5       17.71       -5.42     54.07 o 
  -8  10   5        7.07      -10.05     53.76 o 
  -6  10   5       90.09       58.48     57.14 o 
  -4  10   5       27.01        7.28     50.21 o 
  -2  10   5       19.83      -77.21     70.74 o 
   0  10   5        2.99      -20.04     53.39 o 
 -28   0   6        0.03      -84.47     68.89 o 
 -26   0   6      214.78      141.35     72.06 o 
 -24   0   6        0.13       42.56     41.90 o 
 -22   0   6      330.06      434.06     94.04 o 
 -20   0   6      237.45      258.82     47.89 o 
 -18   0   6        4.20        4.17     28.09 o 
 -16   0   6     5340.50     5626.98    129.80 o 
 -14   0   6     1358.55     1437.28     61.50 o 
 -12   0   6     3251.03     3190.81     91.92 o 
 -10   0   6     6434.00     7048.88    129.22 o 
  -8   0   6    14509.29    14382.45    196.19 o 
  -6   0   6     5172.62     5620.60    153.89 o 
  -4   0   6       24.57       36.76     17.73 o 
  -2   0   6     5409.69     4978.39    140.69 o 
   0   0   6     5184.94     5285.63    149.27 o 
   2   0   6      357.81      421.54     62.43 o 
   4   0   6     1557.91     1690.13     90.41 o 
   6   0   6     3983.23     3800.74    144.52 o 
   8   0   6       10.89       26.92     39.33 o 
  10   0   6      372.62      381.86     52.96 o 
  12   0   6      827.98      879.42     59.00 o 
  14   0   6       41.86       20.28     38.55 o 
  16   0   6     2039.73     2072.73    142.27 o 
  18   0   6       53.40       45.14     74.30 o 
  20   0   6        5.42      -20.32     81.83 o 
 -29   1   6        1.69       69.97     59.44 o 
 -27   1   6       54.85       32.92     52.05 o 
 -25   1   6        5.25       -2.24     34.21 o 
 -23   1   6       99.12       90.04     39.64 o 
 -21   1   6      152.13      154.01     31.67 o 
 -19   1   6        0.67       25.37     19.53 o 
 -17   1   6      360.43      473.89     61.61 o 
 -15   1   6     4486.75     4624.96     80.84 o 
 -13   1   6      708.60      613.66     28.76 o 
 -11   1   6      100.79      106.57     19.05 o 
  -9   1   6      226.38      258.16     24.36 o 
  -7   1   6      305.60      260.63     50.69 o 
  -5   1   6    12459.40    12822.77    134.17 o 
  -3   1   6     1846.25     1752.18     46.42 o 
  -1   1   6     4623.76     4921.53     68.63 o 
   1   1   6     3212.57     3139.41     82.03 o 
   3   1   6      457.39      551.11     37.20 o 
   5   1   6       17.48      -18.63     19.82 o 
   7   1   6        6.48       53.09     29.42 o 
   9   1   6       27.39       -2.70     17.62 o 
  11   1   6      479.49      531.44     43.69 o 
  13   1   6      122.05       82.23     42.84 o 
  15   1   6      224.76      207.77     46.74 o 
  17   1   6      386.30      467.54     79.77 o 
  19   1   6       25.76       23.98     50.12 o 
  21   1   6        4.82       -6.13     55.30 o 
 -28   2   6       34.55       52.70     55.76 o 
 -26   2   6      285.93      193.09     64.48 o 
 -24   2   6       22.58       29.75     35.55 o 
 -22   2   6      523.21      587.43     59.75 o 
 -20   2   6       74.89       97.54     33.14 o 
 -18   2   6       12.27       12.25     19.06 o 
 -16   2   6      850.82      752.48     34.25 o 
 -14   2   6      669.61      631.60     24.94 o 
 -12   2   6      141.97      145.90     21.04 o 
 -10   2   6     2257.91     2273.04     64.46 o 
  -8   2   6     1239.10     1091.50     36.00 o 
  -6   2   6     1318.05     1564.23     41.30 o 
  -4   2   6      631.54      671.28     57.18 o 
  -2   2   6     4028.59     4185.74     63.84 o 
   0   2   6      491.84      553.41     24.62 o 
   2   2   6     8769.91     8513.53    198.58 o 
   4   2   6     3371.09     3242.47     74.43 o 
   6   2   6      563.60      617.26     33.33 o 
   8   2   6       11.77       33.67     21.79 o 
  10   2   6       10.01      -11.81     23.90 o 
  12   2   6      296.05      216.95     43.84 o 
  14   2   6       11.42        7.58     29.87 o 
  16   2   6      158.53      124.60     44.08 o 
  18   2   6       23.90       21.17     41.00 o 
  20   2   6       78.41      157.52     66.66 o 
 -27   3   6      140.42      264.98     75.69 o 
 -25   3   6      396.80      510.78    149.47 o 
 -23   3   6      138.77      140.26     55.00 o 
 -21   3   6       38.19       11.71     44.41 o 
 -19   3   6        0.14      -19.68     32.95 o 
 -17   3   6      192.94      218.77     29.86 o 
 -15   3   6     1212.51     1071.17     33.08 o 
 -13   3   6      145.20      143.32     22.18 o 
 -11   3   6     1906.68     1987.57     56.26 o 
  -9   3   6       39.75       40.13     15.41 o 
  -7   3   6     5066.65     5469.43     77.16 o 
  -5   3   6      203.91      183.38     21.77 o 
  -3   3   6      674.94      614.49     64.06 o 
  -1   3   6     6285.95     6796.51     88.68 o 
   1   3   6      786.99      710.30     28.48 o 
   3   3   6      591.21      567.75     35.57 o 
   5   3   6      160.29      149.29     24.42 o 
   7   3   6      290.50      279.67     32.46 o 
   9   3   6      668.90      758.62     66.58 o 
  11   3   6       16.05       10.73     25.30 o 
  13   3   6      100.55       73.76     37.16 o 
  15   3   6       10.34        0.21     34.57 o 
  17   3   6       14.31       -1.29     39.25 o 
  19   3   6      717.09      739.48    100.88 o 
 -26   4   6       13.69       23.40     52.95 o 
 -24   4   6       10.98       -6.32     46.56 o 
 -22   4   6       22.51       25.28     46.80 o 
 -20   4   6     1817.94     1853.26     97.94 o 
 -18   4   6     2248.72     2005.43     96.65 o 
 -16   4   6      784.87      851.50     84.64 o 
 -14   4   6     2210.51     2175.51     68.23 o 
 -12   4   6      387.90      436.47     33.75 o 
 -10   4   6     1597.49     1662.10     38.89 o 
  -8   4   6      895.26      910.91     32.60 o 
  -6   4   6      764.86      814.43     30.93 o 
  -4   4   6      158.04      204.39     28.29 o 
  -2   4   6     1681.40     1802.88     45.80 o 
   0   4   6       59.95       77.12     19.20 o 
   2   4   6      112.72      149.62     20.40 o 
   4   4   6        5.65      -15.13     15.86 o 
   6   4   6      149.19      188.24     33.69 o 
   8   4   6       56.09      103.60     27.87 o 
  10   4   6        7.09       33.83     25.60 o 
  12   4   6      527.87      756.75     71.25 o 
  14   4   6      821.50     1047.52    108.96 o 
  16   4   6      677.12      946.83    111.51 o 
  18   4   6        0.10      -62.97     51.05 o 
 -25   5   6      139.10      177.83     98.85 o 
 -23   5   6       48.29       40.07     50.40 o 
 -21   5   6      451.71      552.95     83.12 o 
 -19   5   6        1.54       -7.07     39.77 o 
 -17   5   6      208.02      263.31     58.48 o 
 -15   5   6     1352.24     1357.17     60.82 o 
 -13   5   6     1292.34     1247.84     55.81 o 
 -11   5   6       17.01        1.27     23.54 o 
  -9   5   6     1469.38     1418.58     48.01 o 
  -7   5   6       79.99       23.71     23.02 o 
  -5   5   6      860.47      866.68     33.45 o 
  -3   5   6      402.38      458.22     73.63 o 
  -1   5   6       57.10       54.73     19.23 o 
   1   5   6      886.32      862.54     32.38 o 
   3   5   6      362.37      331.67     34.90 o 
   5   5   6        1.52       21.11     23.14 o 
   7   5   6      773.94      785.25     67.06 o 
   9   5   6     1057.47     1085.90     60.63 o 
  11   5   6      347.02      242.01     47.01 o 
  13   5   6      223.65      305.76     54.88 o 
  15   5   6      435.58      706.01     79.90 o 
  17   5   6       76.09      -18.47     53.73 o 
 -24   6   6        3.38       16.30     53.69 o 
 -22   6   6       11.01      -34.93     48.74 o 
 -20   6   6      298.39      275.80     89.94 o 
 -18   6   6        0.31      -35.95     35.36 o 
 -16   6   6        2.07       11.65     35.57 o 
 -14   6   6      141.91      161.77     43.69 o 
 -12   6   6      574.13      592.51     57.64 o 
 -10   6   6      741.31     1219.51    207.74 o 
  -8   6   6      721.99      664.59     66.96 o 
  -6   6   6        7.34       -3.78     23.04 o 
  -4   6   6     1665.63     1641.73     77.18 o 
  -2   6   6      673.52      697.87     41.11 o 
   0   6   6      135.06      161.75     39.81 o 
   2   6   6     9549.49     9347.00    162.25 o 
   4   6   6     2115.83     2052.88     76.69 o 
   6   6   6      100.91       94.56     37.72 o 
   8   6   6      621.28      561.68     63.62 o 
  10   6   6     1139.94     1112.85     76.53 o 
  12   6   6      137.18      205.79     51.43 o 
  14   6   6        2.18        9.41     40.61 o 
  16   6   6        0.55      -45.45     44.16 o 
 -21   7   6       23.26      -21.22     49.66 o 
 -19   7   6       49.37       18.98     96.41 o 
 -17   7   6       14.28        0.98     42.68 o 
 -15   7   6       58.60       72.61     37.71 o 
 -13   7   6      120.27      148.56     41.81 o 
 -11   7   6      197.79      190.35     41.43 o 
  -9   7   6       18.03       18.29     26.65 o 
  -7   7   6      388.18      581.44     74.98 o 
  -5   7   6     1457.98     1670.63     97.19 o 
  -3   7   6     5968.48     5962.89    216.15 o 
  -1   7   6     1083.78     1012.95     72.74 o 
   1   7   6     1314.75     1297.16    150.13 o 
   3   7   6     1494.82     1410.77     89.28 o 
   5   7   6      790.06      890.11    134.02 o 
   7   7   6      715.54      760.05     72.56 o 
   9   7   6       28.82       31.41     36.87 o 
  11   7   6       14.21       15.88     39.84 o 
  13   7   6        6.32      -41.71     38.79 o 
 -18   8   6       10.87      -30.69     47.85 o 
 -16   8   6      245.73      176.28     98.39 o 
 -14   8   6       25.57       -1.33     30.21 o 
 -12   8   6       78.30       60.03     32.43 o 
 -10   8   6      355.95      390.41     65.33 o 
  -8   8   6      456.91      417.19     55.47 o 
  -6   8   6       12.12       -4.19     41.32 o 
  -4   8   6      629.23      822.46     98.79 o 
  -2   8   6      469.23      541.60     81.44 o 
   0   8   6      134.66      175.93     59.64 o 
   2   8   6      139.41      142.31     59.30 o 
   4   8   6        0.23      -11.70     46.82 o 
   6   8   6        1.76      -61.30     40.87 o 
   8   8   6        1.14      -69.11     48.36 o 
  10   8   6      134.42      193.46     67.64 o 
 -15   9   6      508.82      457.42     93.72 o 
 -13   9   6      333.47      504.94     75.16 o 
 -11   9   6        0.52      -21.39     38.13 o 
  -9   9   6       91.03       49.35     40.72 o 
  -7   9   6       10.92       14.77     43.67 o 
  -5   9   6        6.58       29.04     65.20 o 
  -3   9   6      287.98      277.74    158.38 o 
  -1   9   6        3.38      -51.98     45.38 o 
   1   9   6       28.11       -1.49     53.47 o 
   3   9   6      140.41       91.79     60.48 o 
   5   9   6       31.42       31.26     53.91 o 
   7   9   6      113.92       73.61     62.90 o 
  -6  10   6      253.51      332.08     75.39 o 
  -4  10   6        1.15       -5.94     74.30 o 
  -2  10   6       69.41       70.08     86.97 o 
 -29   1   7       12.58      -19.20     55.71 o 
 -27   1   7       72.37       44.74     43.03 o 
 -25   1   7       20.40       12.06     34.72 o 
 -23   1   7        8.70      -22.13     23.81 o 
 -21   1   7        3.09      -17.05     22.83 o 
 -19   1   7        0.00      -24.45     18.74 o 
 -17   1   7       39.61       20.08     19.52 o 
 -15   1   7       11.77       -4.17     16.74 o 
 -13   1   7      264.06      394.89     33.80 o 
 -11   1   7     5461.83     5448.70     84.39 o 
  -9   1   7      183.93      197.23     15.02 o 
  -7   1   7     3196.41     3060.40     46.91 o 
  -5   1   7      492.21      473.70     28.76 o 
  -3   1   7      586.66      590.34     25.26 o 
  -1   1   7      600.78      572.11     30.18 o 
   1   1   7      147.18      120.68     37.09 o 
   3   1   7     2999.00     2730.00    143.00 o 
   5   1   7     7340.18     7530.94    403.72 o 
   7   1   7      317.89      451.57     86.25 o 
   9   1   7     3314.56     3206.27     87.37 o 
  11   1   7      280.11      332.99     46.26 o 
  13   1   7        0.04      -21.09     29.50 o 
  15   1   7      269.11      323.18     54.75 o 
  17   1   7        0.14      -13.92     48.27 o 
  19   1   7       19.52       18.06     57.45 o 
 -28   2   7        2.36      -31.91     47.24 o 
 -26   2   7       64.93       29.91     48.92 o 
 -24   2   7      119.49       94.13     39.29 o 
 -22   2   7       26.40       26.47     32.86 o 
 -20   2   7      315.62      366.70     41.93 o 
 -18   2   7        3.86       -7.06     19.84 o 
 -16   2   7      130.78      126.53     25.11 o 
 -14   2   7        0.14      -14.54     15.64 o 
 -12   2   7      304.08      282.51     33.24 o 
 -10   2   7     1253.77     1175.61     35.41 o 
  -8   2   7     1480.66     1362.99     36.54 o 
  -6   2   7       16.81        7.93     12.92 o 
  -4   2   7      753.12      797.54     29.57 o 
  -2   2   7     5048.23     5196.74     76.99 o 
   0   2   7     1365.57     1349.57     39.45 o 
   2   2   7     1102.55     1179.39     61.46 o 
   4   2   7      571.16      636.95     40.82 o 
   6   2   7      565.40      507.58     57.35 o 
   8   2   7       15.04       -2.68     22.92 o 
  10   2   7      640.08      517.70     54.02 o 
  12   2   7       93.10       53.56     35.23 o 
  14   2   7        4.46        7.23     33.22 o 
  16   2   7       74.17       35.61     44.55 o 
  18   2   7      272.17      349.74     79.72 o 
  20   2   7       18.91      -11.63     69.88 o 
 -27   3   7      131.84      133.11    107.76 o 
 -25   3   7        5.51        1.20     46.60 o 
 -23   3   7        5.79       24.83     43.30 o 
 -21   3   7       72.05       71.60     44.36 o 
 -19   3   7     1133.95     1120.59    116.34 o 
 -17   3   7       83.60       53.78     23.62 o 
 -15   3   7        7.82       11.02     22.73 o 
 -13   3   7      120.66      133.90     22.39 o 
 -11   3   7     1530.52     1595.84     37.53 o 
  -9   3   7     1357.09     1390.04     39.27 o 
  -7   3   7     1192.42     1210.28     38.50 o 
  -5   3   7      268.23      319.36     31.23 o 
  -3   3   7     1695.23     1968.44     47.72 o 
  -1   3   7      131.25      151.12     22.46 o 
   1   3   7      883.79      781.31     44.23 o 
   3   3   7      139.19      163.58     28.68 o 
   5   3   7       78.16       65.44     26.02 o 
   7   3   7      355.12      368.29     38.38 o 
   9   3   7      189.85      167.85     32.19 o 
  11   3   7        4.09      -13.41     29.36 o 
  13   3   7       46.35       31.28     35.74 o 
  15   3   7        2.77      -31.43     37.02 o 
  17   3   7      125.86      126.56     48.35 o 
  19   3   7        0.91      -44.73     52.91 o 
 -26   4   7        4.79      -26.03     46.06 o 
 -24   4   7       55.57       77.70     55.62 o 
 -22   4   7      843.02     1010.23    123.07 o 
 -20   4   7      396.50      519.36    103.93 o 
 -18   4   7      214.31      151.54     50.34 o 
 -16   4   7      354.49      268.30     62.23 o 
 -14   4   7      292.35      315.73     80.02 o 
 -12   4   7     1210.21     1150.12     34.71 o 
 -10   4   7      758.56      680.76     32.30 o 
  -8   4   7      450.42      536.08     32.18 o 
  -6   4   7       25.91       36.78     17.47 o 
  -4   4   7       53.50       26.23     17.57 o 
  -2   4   7      324.26      416.46     34.13 o 
   0   4   7      325.76      313.98     30.47 o 
   2   4   7      213.62      223.02     27.71 o 
   4   4   7        1.85      -10.33     19.25 o 
   6   4   7      107.62       83.76     26.87 o 
   8   4   7      512.73      626.61     67.95 o 
  10   4   7       47.87        8.08     27.93 o 
  12   4   7      832.38      787.10     78.21 o 
  14   4   7      103.76      183.34     62.96 o 
  16   4   7        4.47      -38.51     52.27 o 
  18   4   7      156.70      131.73     66.39 o 
 -25   5   7        2.44       -9.76     52.76 o 
 -23   5   7      315.88      242.01     67.88 o 
 -21   5   7       80.65      159.95     55.97 o 
 -19   5   7      715.69      894.89     97.77 o 
 -17   5   7     1046.54     1219.06     80.43 o 
 -15   5   7      778.61      826.80     86.42 o 
 -13   5   7       58.39       37.75     22.36 o 
 -11   5   7      276.30      300.21     36.52 o 
  -9   5   7     2362.46     2225.00     70.76 o 
  -7   5   7       71.71       61.06     26.03 o 
  -5   5   7      232.90      234.49     35.76 o 
  -3   5   7      687.46      733.50     33.86 o 
  -1   5   7     2078.76     2140.45     78.81 o 
   1   5   7       20.77       10.21     18.18 o 
   3   5   7       49.01       21.06     21.87 o 
   5   5   7      281.22      333.99     43.07 o 
   7   5   7     2110.22     1789.64     74.87 o 
   9   5   7       51.56      162.60     42.71 o 
  11   5   7       27.11       -1.76     34.65 o 
  13   5   7      544.33      638.93     76.37 o 
  15   5   7      261.79      324.97     78.03 o 
  17   5   7       31.61       76.23     64.82 o 
 -24   6   7       60.27       20.29     74.30 o 
 -22   6   7       19.95      -43.52     46.43 o 
 -20   6   7       36.97       -5.92     47.53 o 
 -18   6   7        8.12      -53.89     35.93 o 
 -16   6   7        2.91      -37.55     33.21 o 
 -14   6   7      147.05       81.87     30.30 o 
 -12   6   7      282.59      300.68     38.25 o 
 -10   6   7      579.57      589.54     48.20 o 
  -8   6   7     1278.52     1187.19     56.53 o 
  -6   6   7      272.15      286.01     43.98 o 
  -4   6   7      194.42      221.79     48.82 o 
  -2   6   7     2012.74     1946.88     85.80 o 
   0   6   7     1039.44      981.28     53.76 o 
   2   6   7      159.44      106.63     36.77 o 
   4   6   7      554.38      550.65     66.59 o 
   6   6   7      280.15      319.25     86.54 o 
   8   6   7       28.67       39.28     34.86 o 
  10   6   7      100.79       99.44     44.25 o 
  12   6   7        1.52      -26.37     36.57 o 
  14   6   7        0.05      -35.45     41.09 o 
 -21   7   7        2.05      -25.44     47.24 o 
 -19   7   7       14.84       -8.65     47.89 o 
 -17   7   7       28.04      -12.23     43.84 o 
 -15   7   7        2.34      -26.41     30.96 o 
 -13   7   7        2.06       -8.69     28.17 o 
 -11   7   7       32.99       11.15     28.40 o 
  -9   7   7      309.59      314.87     37.99 o 
  -7   7   7       76.01       71.61     30.21 o 
  -5   7   7      139.13      126.02     40.52 o 
  -3   7   7       53.81       22.41     44.08 o 
  -1   7   7      431.12      472.08     74.43 o 
   1   7   7       62.13       45.99     42.69 o 
   3   7   7       98.59       65.97     45.26 o 
   5   7   7        7.86      -31.92     43.04 o 
   7   7   7       62.89       18.39     37.44 o 
   9   7   7       67.96       38.09     39.39 o 
  11   7   7       16.14      -33.29     39.64 o 
  13   7   7       15.73      -34.18     42.12 o 
 -18   8   7      301.13      236.15     69.89 o 
 -16   8   7       10.78      -15.59     49.15 o 
 -14   8   7       11.54        8.15     35.61 o 
 -12   8   7        0.37      -20.57     35.76 o 
 -10   8   7      208.79      139.34     45.80 o 
  -8   8   7      448.18      445.53     58.73 o 
  -6   8   7      417.20      642.98     93.72 o 
  -4   8   7     1499.42     1631.06    194.14 o 
  -2   8   7      783.88      965.14    273.26 o 
   0   8   7      941.94     1012.40    263.43 o 
   2   8   7      295.63      375.38     75.71 o 
   4   8   7      181.86      110.53     56.49 o 
   6   8   7       34.04       11.00     52.14 o 
   8   8   7       16.66      -28.03     81.43 o 
  10   8   7       19.47      -62.59     50.70 o 
 -13   9   7       74.80      130.73     49.30 o 
 -11   9   7       23.38       46.86     42.75 o 
  -9   9   7      286.01      301.20     57.04 o 
  -7   9   7        7.69       72.12     53.60 o 
  -5   9   7        0.21      -30.75     63.48 o 
  -3   9   7       54.11       33.91     54.87 o 
  -1   9   7        1.17      -69.64     49.94 o 
   1   9   7       23.25       -0.02     53.37 o 
   3   9   7       28.86       40.20     61.51 o 
   5   9   7       52.35       -2.50     57.71 o 
 -28   0   8        2.91       13.33     65.46 o 
 -26   0   8        1.46       -4.71     40.16 o 
 -24   0   8        6.57       41.68     40.55 o 
 -22   0   8       75.72      185.65    181.14 o 
 -20   0   8      244.73      395.69    218.16 o 
 -18   0   8      803.58      890.16     57.00 o 
 -16   0   8      625.57      930.74     56.27 o 
 -14   0   8     5096.36     5542.55    130.35 o 
 -12   0   8      191.88      239.25     38.91 o 
 -10   0   8       34.42       61.43     25.40 o 
  -6   0   8     2727.87     3298.25     97.00 o 
  -4   0   8     3112.17     3456.03     92.43 o 
  -2   0   8      989.15     1062.17     73.64 o 
   0   0   8      386.64      428.14     68.89 o 
   2   0   8        0.02       33.26     35.37 o 
   4   0   8     4296.10     4345.15    165.24 o 
   6   0   8     3279.39     3045.82    141.88 o 
   8   0   8     1194.35     1189.26     95.82 o 
  10   0   8      556.08      676.05     60.15 o 
  12   0   8     1459.03     1321.62     75.57 o 
  14   0   8      217.06      297.48     88.03 o 
  16   0   8       35.56       47.25     72.59 o 
  18   0   8       78.79       62.16     74.70 o 
 -29   1   8        4.89      -37.60     53.44 o 
 -27   1   8       15.43       13.09     39.61 o 
 -25   1   8        2.41        5.70     33.77 o 
 -23   1   8        0.89       46.52     35.36 o 
 -21   1   8      254.62      319.52     52.42 o 
 -19   1   8      494.92      541.57     84.87 o 
 -17   1   8      153.77      219.47     51.40 o 
 -15   1   8      119.68       85.19     22.94 o 
 -13   1   8      225.06      252.45     28.86 o 
 -11   1   8        2.56       55.92     18.13 o 
  -9   1   8     2051.37     2045.57     73.65 o 
  -7   1   8      521.55      630.71     83.78 o 
  -5   1   8     5608.72     5933.20    301.61 o 
  -3   1   8     3079.96     3285.88     78.67 o 
  -1   1   8     1097.48      909.26     59.32 o 
   1   1   8     2163.58     1925.62     81.70 o 
   3   1   8      393.20      451.91     53.23 o 
   5   1   8      181.67      202.54     43.49 o 
   7   1   8     1068.54      937.20     60.10 o 
   9   1   8       10.14       12.29     27.78 o 
  11   1   8      351.63      377.36     56.27 o 
  13   1   8      842.13      990.18    123.30 o 
  15   1   8       31.87       28.56     47.64 o 
  17   1   8       16.94      -37.30     45.98 o 
  19   1   8       44.90        4.29     54.22 o 
 -28   2   8        2.91        2.03     51.82 o 
 -26   2   8       41.22       20.64     49.10 o 
 -24   2   8        2.37      -19.09     33.16 o 
 -22   2   8       73.74       54.13     33.33 o 
 -20   2   8      147.98       91.99     29.38 o 
 -18   2   8      588.36      614.93     46.85 o 
 -16   2   8      426.33      394.50     37.49 o 
 -14   2   8      534.54      502.38     35.61 o 
 -12   2   8      486.95      533.81     25.68 o 
 -10   2   8     1420.78     1779.58     72.33 o 
  -8   2   8      607.14      587.69     30.34 o 
  -6   2   8     6010.26     5928.77    732.64 o 
  -4   2   8     4204.89     5016.81     78.31 o 
  -2   2   8      253.30      334.55     30.04 o 
   0   2   8     3317.17     3316.69     65.38 o 
   2   2   8     1359.99     1367.13     51.86 o 
   4   2   8      110.40      152.46     40.32 o 
   6   2   8      295.27      255.67     47.64 o 
   8   2   8       16.66       30.36     26.56 o 
  10   2   8       47.82       -3.79     27.43 o 
  12   2   8        3.96      -13.18     29.66 o 
  14   2   8      259.40      283.56     54.22 o 
  16   2   8       44.41       45.54     42.17 o 
  18   2   8      131.65      142.25     98.39 o 
 -27   3   8      154.17      127.86    103.21 o 
 -25   3   8       51.67       65.09     53.89 o 
 -23   3   8      122.54      164.72    108.55 o 
 -21   3   8      583.36      812.55     90.73 o 
 -19   3   8      385.50      278.02     53.70 o 
 -17   3   8      318.60      396.25     71.84 o 
 -15   3   8       69.32       88.08     28.32 o 
 -13   3   8      526.07      557.78     39.62 o 
 -11   3   8     1804.65     1770.50     46.56 o 
  -9   3   8        0.43      -12.76     14.64 o 
  -7   3   8        0.62      -16.29     14.33 o 
  -5   3   8     1779.27     1792.22    233.68 o 
  -3   3   8       36.13       61.63     18.84 o 
  -1   3   8      281.86      302.45     30.39 o 
   1   3   8      134.93      243.17     46.34 o 
   3   3   8      434.65      503.53     47.24 o 
   5   3   8      393.65      477.04     48.99 o 
   7   3   8      152.07      171.35     31.87 o 
   9   3   8      211.92      218.20     50.06 o 
  11   3   8       19.56       54.96     34.59 o 
  13   3   8        0.18       33.10     35.60 o 
  15   3   8      269.94      244.15     56.95 o 
  17   3   8        0.09      -35.87     53.14 o 
 -26   4   8        0.95      -18.56     52.02 o 
 -24   4   8      896.07     1341.50    199.49 o 
 -22   4   8     1482.90     1396.27     90.86 o 
 -20   4   8      357.68      445.39     75.11 o 
 -18   4   8      791.06      922.58     95.00 o 
 -16   4   8     1141.85      914.72     66.43 o 
 -14   4   8      202.16      245.98     37.24 o 
 -12   4   8        4.03       15.03     16.82 o 
 -10   4   8      528.47      655.95     42.39 o 
  -8   4   8        3.46      -19.96     15.55 o 
  -6   4   8        0.58       13.36     19.51 o 
  -4   4   8       10.94      -16.59     16.79 o 
  -2   4   8      103.68      120.89     23.42 o 
   0   4   8      315.45      450.82     77.21 o 
   2   4   8        4.48      -12.21     17.91 o 
   4   4   8      132.97      240.77     47.88 o 
   6   4   8       25.95       49.97     26.62 o 
   8   4   8       54.99       42.66     27.88 o 
  10   4   8      276.30      316.32     57.34 o 
  12   4   8      978.53     1200.12    168.27 o 
  14   4   8       32.33      102.69     78.59 o 
  16   4   8      376.96      396.37     86.55 o 
 -25   5   8      101.38       34.29     55.36 o 
 -23   5   8       10.40      -38.84     42.11 o 
 -21   5   8       38.93       50.77     50.46 o 
 -19   5   8       52.10       52.26     53.85 o 
 -17   5   8     1078.81     1279.26    110.40 o 
 -15   5   8      677.65     1022.53    315.43 o 
 -13   5   8      348.13      397.71     41.85 o 
 -11   5   8      601.26      728.37     47.29 o 
  -9   5   8      524.47      532.19     51.73 o 
  -7   5   8        3.36      -10.52     22.02 o 
  -5   5   8        7.84      -10.32     18.11 o 
  -3   5   8       42.48       39.44     22.76 o 
  -1   5   8      186.50      342.99     41.60 o 
   1   5   8     1383.10     1203.67     53.67 o 
   3   5   8      133.10      110.82     31.34 o 
   5   5   8      609.94      788.80     61.96 o 
   7   5   8      603.27      703.52    118.85 o 
   9   5   8      199.87      173.16     50.21 o 
  11   5   8      524.74      392.93     61.91 o 
  13   5   8       58.40       21.48     41.47 o 
  15   5   8       25.40      -73.42     48.95 o 
 -24   6   8        7.28       -3.67     56.05 o 
 -22   6   8        2.94      -30.81     48.29 o 
 -20   6   8        3.38      -14.88     43.38 o 
 -18   6   8        2.97      -10.21     39.15 o 
 -16   6   8       12.72      -50.72     34.62 o 
 -14   6   8       50.95       12.14     30.66 o 
 -12   6   8     1231.23     1085.98     60.63 o 
 -10   6   8      662.99      667.63     80.02 o 
  -8   6   8       99.27      198.19     41.65 o 
  -6   6   8     1018.58     1045.83     67.61 o 
  -4   6   8     2841.30     2881.47    184.37 o 
  -2   6   8     2244.72     2211.20     67.22 o 
   0   6   8      288.62      274.32     53.86 o 
   2   6   8       41.73       49.72     34.60 o 
   4   6   8       20.58       18.31     31.90 o 
   6   6   8      476.89      385.47    102.58 o 
   8   6   8        1.58      -28.96     33.92 o 
  10   6   8      169.59      193.71     51.89 o 
  12   6   8        3.53      -14.09     39.76 o 
  14   6   8        9.52       12.45     46.62 o 
 -21   7   8        0.28      -31.79     42.55 o 
 -19   7   8        3.53        9.95     49.40 o 
 -17   7   8       12.18       41.10     47.12 o 
 -15   7   8        2.57       32.52     44.61 o 
 -13   7   8       66.06       43.43     31.06 o 
 -11   7   8        1.97       89.41     31.78 o 
  -9   7   8        5.34      -39.07     26.04 o 
  -7   7   8     1859.23     1646.15    147.04 o 
  -5   7   8      958.94     1162.31     97.17 o 
  -3   7   8        1.38       51.03     48.92 o 
  -1   7   8      198.01      198.27     81.76 o 
   1   7   8     1598.99     1597.94    123.00 o 
   3   7   8        0.01        4.09     42.23 o 
   5   7   8      301.91      348.64    129.34 o 
   7   7   8        1.24       -5.05     37.31 o 
   9   7   8        0.40      -26.56     38.74 o 
  11   7   8        3.95      -28.21     42.01 o 
 -18   8   8        6.00       13.47     49.64 o 
 -16   8   8        2.92       38.22     49.36 o 
 -14   8   8        0.01      -25.51     38.86 o 
 -12   8   8      115.15      138.27     43.58 o 
 -10   8   8       68.36       92.24     64.02 o 
  -8   8   8        0.09       -4.17     44.47 o 
  -6   8   8      198.38      278.33    149.14 o 
  -4   8   8      194.95      167.58     74.30 o 
  -2   8   8       57.20      131.71     60.43 o 
   0   8   8       13.97      -59.44     61.63 o 
   2   8   8      255.77      197.41     69.85 o 
   4   8   8      129.04       50.78     54.41 o 
   6   8   8      552.00      540.07     91.27 o 
   8   8   8        5.91      -49.27     51.41 o 
 -13   9   8       26.40       45.38     53.93 o 
 -11   9   8       23.57        7.29     41.48 o 
  -9   9   8      155.19      179.28     53.97 o 
  -7   9   8       43.66       27.98     66.78 o 
  -5   9   8        1.91        3.10     86.78 o 
  -3   9   8        6.65      -42.62     49.96 o 
  -1   9   8        5.74      -21.33     53.69 o 
   1   9   8       10.99      -21.24     55.55 o 
   3   9   8       34.73       52.78     60.23 o 
 -29   1   9       24.63       -2.17     49.85 o 
 -27   1   9        2.91      -50.84     35.24 o 
 -25   1   9       37.64        5.65     33.91 o 
 -23   1   9       57.28       43.99     29.53 o 
 -21   1   9        0.00      -20.96     22.53 o 
 -19   1   9      992.71      891.99     53.93 o 
 -17   1   9       87.25       69.54     24.52 o 
 -15   1   9      121.46       87.24     24.24 o 
 -13   1   9        9.61       -8.14     17.22 o 
 -11   1   9      382.76      281.39     63.87 o 
  -9   1   9      159.95       92.82     25.98 o 
  -7   1   9      205.27      259.59     34.85 o 
  -5   1   9      970.96      973.19     43.28 o 
  -3   1   9       14.22        8.46     18.34 o 
  -1   1   9      171.80      184.75     40.10 o 
   1   1   9     3007.38     3044.67     97.98 o 
   3   1   9       46.02       11.30     30.70 o 
   5   1   9     1269.38     1085.89     63.98 o 
   7   1   9      124.91       43.97     65.66 o 
   9   1   9        3.24       -7.15     27.86 o 
  11   1   9        0.21      -24.52     32.22 o 
  13   1   9       11.13        7.13     33.23 o 
  15   1   9       42.48       37.32     54.97 o 
  17   1   9       21.95       -5.19     53.25 o 
 -28   2   9      104.31       22.40     54.54 o 
 -26   2   9        0.27      -30.06     45.74 o 
 -24   2   9      116.92      113.20     45.98 o 
 -22   2   9       32.04       26.42     28.18 o 
 -20   2   9       19.15      -12.60     22.21 o 
 -18   2   9      125.02       96.78     27.05 o 
 -16   2   9      291.21      324.60     62.94 o 
 -14   2   9       89.59       79.15     23.45 o 
 -12   2   9      311.79      275.50     37.05 o 
 -10   2   9      160.32      197.34     23.71 o 
  -8   2   9       48.30       31.02     18.50 o 
  -6   2   9     1551.56     1456.75     46.00 o 
  -4   2   9     2412.78     2511.15     57.31 o 
  -2   2   9      470.24      497.75     38.03 o 
   0   2   9        4.31       -8.83     18.74 o 
   2   2   9      540.39      657.30     69.03 o 
   4   2   9      212.22      104.87     38.23 o 
   6   2   9      346.50      330.34     73.38 o 
   8   2   9       53.77       30.04     30.68 o 
  10   2   9       41.40      -14.44     38.28 o 
  12   2   9      243.91      218.23     49.45 o 
  14   2   9        1.39      -12.52     35.98 o 
  16   2   9       39.49       18.91     51.88 o 
 -27   3   9        3.42       -3.78     51.10 o 
 -25   3   9      113.02       86.82     55.32 o 
 -23   3   9      550.22      541.13     83.61 o 
 -21   3   9      337.74      354.25     67.53 o 
 -19   3   9       77.41       26.26     32.73 o 
 -17   3   9      393.61      428.35     49.93 o 
 -15   3   9       89.57       38.69     24.74 o 
 -13   3   9      284.48      206.92     34.08 o 
 -11   3   9     1253.41     1202.04     40.58 o 
  -9   3   9     2754.37     2790.95     70.80 o 
  -7   3   9      695.03      563.88     47.59 o 
  -5   3   9      853.32      808.34     34.95 o 
  -3   3   9      677.18      720.09     33.98 o 
  -1   3   9       75.60       25.32     20.08 o 
   1   3   9       67.44       41.26     24.91 o 
   3   3   9        4.51      -29.62     19.75 o 
   5   3   9      980.72      844.00     53.19 o 
   7   3   9        1.07      -25.28     26.40 o 
   9   3   9       10.74      -23.37     30.82 o 
  11   3   9       34.19       27.65     34.72 o 
  13   3   9       21.72        1.78     38.48 o 
  15   3   9       11.76        4.94     42.66 o 
 -26   4   9      111.10        8.97     53.13 o 
 -24   4   9       84.30      106.53     56.44 o 
 -22   4   9        4.64      -10.91     43.16 o 
 -20   4   9       60.23       21.59     41.66 o 
 -18   4   9        6.88      -15.90     35.45 o 
 -16   4   9      420.33      490.70     70.74 o 
 -14   4   9      795.19      898.37    210.84 o 
 -12   4   9      316.42      334.36     34.32 o 
 -10   4   9      818.39      736.84     34.72 o 
  -8   4   9        0.38      -25.86     17.24 o 
  -6   4   9       34.76        6.86     19.86 o 
  -4   4   9      559.66      687.61     45.13 o 
  -2   4   9        6.29      -21.00     18.11 o 
   0   4   9     1288.49     1109.21     43.30 o 
   2   4   9       65.69      100.82     32.28 o 
   4   4   9       16.45       34.20     30.04 o 
   6   4   9        1.20        3.81     25.42 o 
   8   4   9      183.38      198.48     38.10 o 
  10   4   9      340.21      236.72     82.38 o 
  12   4   9        0.33      -11.82     48.43 o 
  14   4   9       32.15       26.28     54.36 o 
 -25   5   9        3.41      -59.98     50.56 o 
 -23   5   9      154.39      133.39     61.24 o 
 -21   5   9      110.58      126.29     56.41 o 
 -19   5   9      223.32      212.23     84.40 o 
 -17   5   9      334.19      294.44     73.18 o 
 -15   5   9      168.25      119.67     70.34 o 
 -13   5   9     1160.38      995.77     52.39 o 
 -11   5   9      119.73      109.56     34.35 o 
  -9   5   9      606.85      743.74     80.93 o 
  -7   5   9      119.99       68.08     30.63 o 
  -5   5   9      216.11      145.71     34.69 o 
  -3   5   9      967.48      915.68     41.13 o 
  -1   5   9      427.68      488.21     50.14 o 
   1   5   9     1078.64      951.24     64.10 o 
   3   5   9       38.06       21.27     27.71 o 
   5   5   9       67.59       79.10     32.33 o 
   7   5   9      207.67      140.82     44.38 o 
   9   5   9       47.28       65.58     39.67 o 
  11   5   9       92.63       20.65     43.00 o 
  13   5   9       91.89       66.32     60.00 o 
 -24   6   9       37.37       51.34     59.90 o 
 -22   6   9        3.74      -56.71     44.92 o 
 -20   6   9       43.51       86.06     55.09 o 
 -18   6   9        0.07      -17.97     40.72 o 
 -16   6   9        0.67      -36.30     37.72 o 
 -14   6   9      324.87      225.63     59.33 o 
 -12   6   9     1141.02      990.82     55.73 o 
 -10   6   9       49.10       49.22     31.85 o 
  -8   6   9     1726.74     1650.25     67.90 o 
  -6   6   9     1544.17     1422.53     81.86 o 
  -4   6   9     1423.64     1478.25    118.17 o 
  -2   6   9      235.00      314.56    126.44 o 
   0   6   9       11.04       13.63     30.89 o 
   2   6   9      563.47      624.40    166.68 o 
   4   6   9       17.51       -5.76     34.76 o 
   6   6   9      285.41      251.34     52.82 o 
   8   6   9      310.38      417.34     78.55 o 
  10   6   9      218.78      232.13     55.17 o 
  12   6   9       25.84      -21.33     41.92 o 
 -21   7   9       14.92       35.67     51.27 o 
 -19   7   9      111.81       66.51     54.67 o 
 -17   7   9       13.32       -3.90     44.54 o 
 -15   7   9      164.66      153.27     57.43 o 
 -13   7   9       23.02       -3.63     33.60 o 
 -11   7   9       80.45      107.90     34.68 o 
  -9   7   9      200.94      196.48     45.61 o 
  -7   7   9        4.97       -3.69     31.92 o 
  -5   7   9       22.26       -9.02     33.32 o 
  -3   7   9       30.96        3.54     46.30 o 
  -1   7   9      115.28      162.65     66.72 o 
   1   7   9      120.03       54.50     49.16 o 
   3   7   9      435.87      707.90    103.54 o 
   5   7   9      498.87      429.27     81.91 o 
   7   7   9        4.29      -10.91     40.30 o 
   9   7   9        0.81      -14.14     39.64 o 
 -18   8   9       11.07      -22.71     47.54 o 
 -16   8   9        8.38      -59.55     45.64 o 
 -14   8   9        1.13       27.75     51.54 o 
 -12   8   9       30.64       68.62     51.74 o 
 -10   8   9       75.96       69.25     40.06 o 
  -8   8   9      473.86      580.51    104.35 o 
  -6   8   9      134.91      180.99     69.49 o 
  -4   8   9       73.42       76.55     59.01 o 
  -2   8   9       73.00       80.63     59.49 o 
   0   8   9       48.07       16.57     54.82 o 
   2   8   9       79.30       71.97     56.45 o 
   4   8   9       14.08      -14.85     57.05 o 
   6   8   9      252.21      349.44    185.63 o 
 -11   9   9       18.92      -61.00     48.46 o 
  -9   9   9       12.89       -0.49     48.92 o 
  -7   9   9      171.53       85.52     76.55 o 
  -5   9   9       38.75       58.28     59.48 o 
  -3   9   9       45.79       84.71     65.14 o 
  -1   9   9       91.73       81.29     66.39 o 
 -28   0  10       11.48       -3.43     71.93 o 
 -26   0  10        4.16       25.31     62.29 o 
 -24   0  10        0.52      -13.21     38.96 o 
 -22   0  10       54.76       30.59     37.27 o 
 -20   0  10      488.57      471.24     65.70 o 
 -18   0  10       77.68       92.37     49.89 o 
 -16   0  10     3070.32     2767.58    100.37 o 
 -14   0  10      147.13      106.60     37.41 o 
 -12   0  10      111.33       33.90     28.64 o 
  -8   0  10     1950.94     1747.80     74.90 o 
  -6   0  10     6104.22     5905.55    138.16 o 
  -4   0  10     1327.61     1371.26     94.89 o 
  -2   0  10      870.68      902.61     78.66 o 
   0   0  10      376.73      532.93     86.84 o 
   2   0  10        1.58      -10.43     40.25 o 
   4   0  10       16.08       60.05     56.88 o 
   6   0  10     1052.87     1012.54     94.23 o 
   8   0  10        3.47      -52.66     44.87 o 
  10   0  10       30.97      -12.92     36.72 o 
  12   0  10        1.10        1.58     62.16 o 
  14   0  10      251.80      191.37     91.33 o 
  16   0  10       10.59      -43.82     80.38 o 
 -29   1  10        1.86       -7.72     42.69 o 
 -27   1  10        5.20       56.04     40.78 o 
 -25   1  10        0.61      -31.75     26.64 o 
 -23   1  10        7.86       -6.22     26.85 o 
 -21   1  10      109.54       42.82     27.01 o 
 -19   1  10      770.57      882.57     58.93 o 
 -17   1  10        2.58      -26.60     21.17 o 
 -15   1  10        0.05      -20.39     18.52 o 
 -13   1  10      303.51      285.07     39.65 o 
 -11   1  10     1308.84     1195.73     44.87 o 
  -9   1  10       76.73       35.58     20.45 o 
  -7   1  10     2161.82     2177.40     67.42 o 
  -5   1  10      914.41      837.36     43.16 o 
  -3   1  10      428.52      557.06     61.70 o 
  -1   1  10      399.92      462.45     66.06 o 
   1   1  10     1239.64     1238.27     67.38 o 
   3   1  10      162.23      245.36     49.60 o 
   5   1  10      546.37      584.81    156.46 o 
   7   1  10       95.73      114.30     43.95 o 
   9   1  10        0.30        2.64     32.15 o 
  11   1  10       11.19      -47.13     31.42 o 
  13   1  10        0.02        5.82     45.51 o 
  15   1  10        0.33      -69.50     67.57 o 
 -28   2  10        0.11      -31.87     49.52 o 
 -26   2  10        6.39      -17.87     44.48 o 
 -24   2  10       69.36        5.36     36.93 o 
 -22   2  10        6.61        7.73     28.50 o 
 -20   2  10      720.92      855.27     70.41 o 
 -18   2  10       22.71       12.96     23.62 o 
 -16   2  10       52.13       26.46     22.67 o 
 -14   2  10        0.22        6.95     19.67 o 
 -12   2  10      244.08      261.33     42.21 o 
 -10   2  10        4.60       -5.29     16.91 o 
  -8   2  10       87.11       49.05     19.64 o 
  -6   2  10        1.26       -9.89     16.29 o 
  -4   2  10     1023.68     1111.53     66.46 o 
  -2   2  10      846.95      764.52     42.26 o 
   0   2  10       97.66       68.77     36.35 o 
   2   2  10      126.89       97.78     38.89 o 
   4   2  10       87.37       32.29     35.88 o 
   6   2  10        8.12       12.54     38.75 o 
   8   2  10        9.43      -16.10     30.96 o 
  10   2  10      583.84      500.18     73.38 o 
  12   2  10       93.85       45.44     40.03 o 
  14   2  10       77.72       34.71     47.75 o 
  16   2  10        9.59        9.15     56.37 o 
 -27   3  10       11.79      -18.71     52.26 o 
 -25   3  10       32.02       71.60     51.31 o 
 -23   3  10       12.91      -44.67     39.39 o 
 -21   3  10       36.52       43.79     36.24 o 
 -19   3  10      545.40      599.93     81.73 o 
 -17   3  10      101.05       -3.77     37.28 o 
 -15   3  10       19.16       -3.15     22.83 o 
 -13   3  10       93.63       43.49     25.53 o 
 -11   3  10      616.63      591.01     39.97 o 
  -9   3  10      303.87      305.88     36.13 o 
  -7   3  10       10.89        2.52     18.54 o 
  -5   3  10      103.97       87.81     24.02 o 
  -3   3  10       85.59      129.96     26.30 o 
  -1   3  10       21.72       11.21     20.28 o 
   1   3  10      547.61      535.43     52.66 o 
   3   3  10       14.46      -16.10     25.19 o 
   5   3  10        5.65      -28.58     33.06 o 
   7   3  10      207.55      169.36     44.89 o 
   9   3  10      297.01      248.83     49.04 o 
  11   3  10       71.33       61.42     41.83 o 
  13   3  10       10.05       13.27     41.57 o 
  15   3  10       11.71       -7.62     46.57 o 
 -26   4  10        1.79      -44.30     46.81 o 
 -24   4  10      342.50      271.97     87.30 o 
 -22   4  10       26.17      -10.24     46.38 o 
 -20   4  10       41.81       16.19     40.79 o 
 -18   4  10      103.61       36.78     43.03 o 
 -16   4  10       86.50       21.67     49.56 o 
 -14   4  10        9.75       -0.03     35.26 o 
 -12   4  10      134.90       88.85     31.77 o 
 -10   4  10      122.76      111.37     26.09 o 
  -8   4  10       79.48       56.06     22.49 o 
  -6   4  10        8.46      -23.02     20.24 o 
  -4   4  10       83.32       66.21     24.33 o 
  -2   4  10     1774.44     1482.12     51.06 o 
   0   4  10       53.11       30.83     24.98 o 
   2   4  10      152.09      169.02     52.90 o 
   4   4  10       39.48        9.03     31.66 o 
   6   4  10       15.30       28.36     29.92 o 
   8   4  10       20.95       31.29     35.23 o 
  10   4  10       88.28       99.00     45.20 o 
  12   4  10        0.06      -68.59     50.25 o 
  14   4  10       23.11      -13.85     60.64 o 
 -25   5  10        6.46      -20.96     53.60 o 
 -23   5  10        0.32      -33.15     49.95 o 
 -21   5  10       26.37      -15.52     44.27 o 
 -19   5  10        5.21      -20.76     36.42 o 
 -17   5  10       90.83       62.91     46.40 o 
 -15   5  10      348.73      389.23     67.27 o 
 -13   5  10      632.18      630.73    134.09 o 
 -11   5  10      135.74       99.30     35.95 o 
  -9   5  10      308.50      295.98     45.03 o 
  -7   5  10       12.82      -20.37     23.08 o 
  -5   5  10      535.45      629.92     61.24 o 
  -3   5  10      878.30      904.11     43.10 o 
  -1   5  10      339.50      348.13     49.38 o 
   1   5  10       16.65      -31.50     29.09 o 
   3   5  10       27.31       34.63     30.52 o 
   5   5  10      140.24      135.88     36.86 o 
   7   5  10       51.58        3.72     37.58 o 
   9   5  10        4.30      -52.47     36.16 o 
  11   5  10        6.29        8.10     53.03 o 
 -22   6  10        3.95      -31.85     51.05 o 
 -20   6  10       62.00       53.41     65.07 o 
 -18   6  10        0.10      -15.62     44.61 o 
 -16   6  10      174.61       95.34     81.50 o 
 -14   6  10        7.58       -9.86     38.33 o 
 -12   6  10       37.99      -12.76     39.85 o 
 -10   6  10       47.37        7.93     33.97 o 
  -8   6  10      713.65      650.74    112.09 o 
  -6   6  10       31.44      -21.30     28.65 o 
  -4   6  10      227.97      252.01     54.92 o 
  -2   6  10        1.82      -56.63     37.75 o 
   0   6  10        8.26      -26.76     31.31 o 
   2   6  10       79.38      105.39     42.75 o 
   4   6  10       98.47       78.21     42.42 o 
   6   6  10       65.41       78.87     45.26 o 
   8   6  10        0.02      -56.44     37.63 o 
  10   6  10        1.33      -34.43     39.83 o 
 -21   7  10        4.90       18.60     52.52 o 
 -19   7  10        0.04       -3.25     50.39 o 
 -17   7  10        0.01      -49.56     43.85 o 
 -15   7  10       47.57       -1.49     43.59 o 
 -13   7  10       22.50        0.62     44.17 o 
 -11   7  10        0.96       -5.76     32.82 o 
  -9   7  10       40.31       39.60     36.05 o 
  -7   7  10       23.58       -1.49     36.51 o 
  -5   7  10        8.57      -53.98     54.24 o 
  -3   7  10      912.89     1423.49    439.36 o 
  -1   7  10      279.53      557.85    182.00 o 
   1   7  10      132.90      226.72     70.48 o 
   3   7  10       44.91        6.37     48.93 o 
   5   7  10       24.83       -9.62     52.35 o 
   7   7  10       79.27        5.72     48.46 o 
 -16   8  10        0.41      -12.50     50.22 o 
 -14   8  10       75.67       47.54     54.44 o 
 -12   8  10       13.54       -2.51     57.15 o 
 -10   8  10      124.97       44.56     50.83 o 
  -8   8  10      306.43      506.34    295.37 o 
  -6   8  10        4.06      -13.29     51.38 o 
  -4   8  10       29.31        9.04     56.67 o 
  -2   8  10       52.10       35.12     60.64 o 
   0   8  10      431.58      389.77     89.08 o 
   2   8  10      465.80      603.09    103.80 o 
   4   8  10       57.74      140.47     67.60 o 
  -7   9  10       14.13      -99.97     66.65 o 
  -5   9  10      188.19      221.21    104.07 o 
 -29   1  11       28.58       15.41     46.50 o 
 -27   1  11        4.67       -3.39     40.89 o 
 -25   1  11       37.13       31.34     32.19 o 
 -23   1  11      302.82      344.68     45.17 o 
 -21   1  11      330.16      267.23     41.39 o 
 -19   1  11      595.11      629.96     53.08 o 
 -17   1  11      435.50      469.25     56.81 o 
 -15   1  11       17.02      -29.06     19.38 o 
 -13   1  11      352.51      325.58     36.52 o 
 -11   1  11      279.28      297.14     55.87 o 
  -9   1  11      969.88      951.61     86.18 o 
  -7   1  11       35.15       29.16     24.38 o 
  -5   1  11      390.33      556.90     52.07 o 
  -3   1  11      590.92      782.36    115.75 o 
  -1   1  11       38.20       90.96     37.89 o 
   1   1  11       90.55       83.48     41.45 o 
   3   1  11      145.76      149.92     49.63 o 
   5   1  11       52.80      104.87     46.71 o 
   7   1  11       41.34       77.61     58.66 o 
   9   1  11       91.46      121.65     52.92 o 
  11   1  11      100.26       97.23     46.30 o 
  13   1  11       60.43      -49.11     49.39 o 
  15   1  11        2.84      -79.19     52.79 o 
 -28   2  11        0.05      -45.47     54.83 o 
 -26   2  11        3.53       -5.13     48.93 o 
 -24   2  11        0.45      -36.19     28.72 o 
 -22   2  11       93.53       98.53     32.78 o 
 -20   2  11      116.73      150.33     34.93 o 
 -18   2  11        5.98       54.14     27.49 o 
 -16   2  11       70.96       28.55     24.08 o 
 -14   2  11     1369.23     1396.37     60.70 o 
 -12   2  11       39.23       39.77     26.54 o 
 -10   2  11       45.98       42.14     26.25 o 
  -8   2  11      128.71       81.18     30.47 o 
  -6   2  11        5.58        1.63     22.88 o 
  -4   2  11      237.87      303.76     42.85 o 
  -2   2  11      291.89      357.00     57.30 o 
   0   2  11      565.81      867.56     82.15 o 
   2   2  11       30.25        9.68     36.52 o 
   4   2  11      330.80      254.13     57.25 o 
   6   2  11      368.39      530.46    129.27 o 
   8   2  11      234.56      157.72     46.00 o 
  10   2  11        5.56      -17.50     37.43 o 
  12   2  11        4.84      -11.05     43.06 o 
  14   2  11       31.06       28.05     56.14 o 
 -27   3  11      155.36      115.08     60.34 o 
 -25   3  11        3.84       11.44     50.39 o 
 -23   3  11      125.57      115.72     56.52 o 
 -21   3  11      138.78      161.91     56.45 o 
 -19   3  11      102.87       54.24     46.24 o 
 -17   3  11        8.07       27.37     31.97 o 
 -15   3  11       88.61      100.50     35.31 o 
 -13   3  11      107.20      154.01     36.16 o 
 -11   3  11       40.61       -0.28     25.16 o 
  -9   3  11       37.82      197.35     39.94 o 
  -7   3  11       58.37       21.54     21.85 o 
  -5   3  11     1767.46     1610.65     62.35 o 
  -3   3  11       89.64      127.05     30.01 o 
  -1   3  11      587.19      680.96     59.48 o 
   1   3  11      218.61      183.54     47.40 o 
   3   3  11      476.27      623.09     79.50 o 
   5   3  11       96.96       92.20     44.92 o 
   7   3  11       63.26       77.01     41.21 o 
   9   3  11       16.85        5.66     39.37 o 
  11   3  11       32.37        8.11     40.66 o 
  13   3  11        9.50        1.17     44.90 o 
 -26   4  11      180.22      136.39    108.75 o 
 -24   4  11        0.01      -56.20     47.93 o 
 -22   4  11      198.31      196.46     67.50 o 
 -20   4  11      315.07      332.67     72.32 o 
 -18   4  11        0.12       -9.95     37.41 o 
 -16   4  11        9.68       13.53     39.42 o 
 -14   4  11       50.75       25.94     41.31 o 
 -12   4  11       70.66      182.81     39.43 o 
 -10   4  11       28.29       31.19     23.14 o 
  -8   4  11        0.04       42.87     24.57 o 
  -6   4  11      347.33      334.96     41.89 o 
  -4   4  11      145.10      119.74     30.40 o 
  -2   4  11     1197.78     1096.69     46.60 o 
   0   4  11       17.24      -13.07     23.53 o 
   2   4  11       48.87       62.50     33.11 o 
   4   4  11      240.07      167.78     43.02 o 
   6   4  11      571.67      738.29     87.51 o 
   8   4  11       21.63       28.03     42.12 o 
  10   4  11       20.60      -14.18     43.72 o 
  12   4  11       80.74       70.46     65.26 o 
 -25   5  11       43.10       27.58     52.74 o 
 -23   5  11       36.87       41.25     57.27 o 
 -21   5  11       59.15       14.59     46.97 o 
 -19   5  11        2.27       12.23     41.76 o 
 -17   5  11       87.85       90.73     48.89 o 
 -15   5  11      194.39      116.59     52.96 o 
 -13   5  11       27.75       25.55     40.47 o 
 -11   5  11       41.70      156.86     50.22 o 
  -9   5  11        2.76        0.71     29.91 o 
  -7   5  11      720.17      880.80     88.85 o 
  -5   5  11      302.08      335.25     73.17 o 
  -3   5  11      893.78     1077.43     64.68 o 
  -1   5  11      396.04      335.13     78.06 o 
   1   5  11       89.46       97.34     40.25 o 
   3   5  11      124.51      105.04     37.61 o 
   5   5  11        1.05      -25.08     32.11 o 
   7   5  11       18.45      -24.92     41.18 o 
   9   5  11       55.22       36.25     60.82 o 
  11   5  11       82.62      143.39     68.02 o 
 -22   6  11        3.68      -20.49     48.29 o 
 -20   6  11       27.12       20.30     51.28 o 
 -18   6  11        0.83       22.89     46.36 o 
 -16   6  11        1.75      -18.53     45.40 o 
 -14   6  11       43.96      -36.14     38.19 o 
 -12   6  11      647.24      653.65     85.46 o 
 -10   6  11      437.19      447.96     57.99 o 
  -8   6  11      319.45      339.52     57.91 o 
  -6   6  11       93.14       76.82     36.83 o 
  -4   6  11      131.68      141.68     72.13 o 
  -2   6  11       83.06      241.87    110.86 o 
   0   6  11       12.93      -31.48     33.89 o 
   2   6  11        4.06      -35.80     34.28 o 
   4   6  11      303.62      268.91     59.10 o 
   6   6  11       89.89       36.49     45.43 o 
   8   6  11       19.99       15.02     44.88 o 
 -19   7  11      103.53       63.99     56.93 o 
 -17   7  11        6.63      -45.37     44.62 o 
 -15   7  11       87.58       42.37     49.34 o 
 -13   7  11        3.62      -17.16     46.43 o 
 -11   7  11      125.89      238.88     90.93 o 
  -9   7  11      119.00      131.03     46.67 o 
  -7   7  11       13.09      -14.78     37.50 o 
  -5   7  11      221.48       43.69     65.73 o 
  -3   7  11      198.96      231.36    213.81 o 
  -1   7  11      144.28      198.43     79.19 o 
   1   7  11      118.38       69.26     95.88 o 
   3   7  11        3.10      -34.15     50.77 o 
   5   7  11        1.95       -2.36    100.77 o 
 -14   8  11        9.24      -21.01     50.23 o 
 -12   8  11        3.78      -88.89     59.26 o 
 -10   8  11        5.79       -2.64     62.56 o 
  -8   8  11      106.46      163.79     70.33 o 
  -6   8  11        8.44       36.96     60.64 o 
  -4   8  11      113.94      208.64    121.42 o 
  -2   8  11      107.40       64.09     61.78 o 
   0   8  11        1.53      -40.82     59.78 o 
 -28   0  12        9.70       23.62     51.93 o 
 -26   0  12       64.54       16.11     45.09 o 
 -24   0  12       14.10        9.82     41.90 o 
 -22   0  12        7.28      -18.42     37.29 o 
 -20   0  12      485.01      619.77     80.32 o 
 -18   0  12     1653.99     1596.99     85.89 o 
 -16   0  12       60.18       62.04     47.71 o 
 -14   0  12      315.34      233.13     87.90 o 
 -12   0  12     2203.80     2290.99     96.68 o 
 -10   0  12     2569.44     2678.84    101.62 o 
  -8   0  12      853.88      914.62    117.59 o 
  -6   0  12      513.55      484.23     96.61 o 
  -4   0  12      888.71      858.39    116.54 o 
  -2   0  12        5.67       -6.60     45.00 o 
   0   0  12      977.08     1235.72    142.01 o 
   2   0  12     1771.76     1603.28    122.08 o 
   4   0  12       38.96      -22.57     54.77 o 
   6   0  12      761.15      952.23    139.11 o 
   8   0  12      131.90      168.93     86.05 o 
  10   0  12       48.22       68.89     69.82 o 
  12   0  12      563.76      955.66    162.20 o 
 -27   1  12      105.65       86.92     45.04 o 
 -25   1  12        6.12      -16.59     28.80 o 
 -23   1  12        1.95       15.58     29.13 o 
 -21   1  12      468.00      410.30     48.15 o 
 -19   1  12        6.71       -5.81     26.41 o 
 -17   1  12        5.88        5.38     24.96 o 
 -15   1  12      133.91      100.61     28.16 o 
 -13   1  12      296.32      215.73     40.88 o 
 -11   1  12      929.95      866.84     49.26 o 
  -9   1  12       30.30      -12.00     25.16 o 
  -7   1  12       19.41       -5.70     24.58 o 
  -5   1  12       74.62       47.29     37.39 o 
  -3   1  12      331.82      379.55     62.74 o 
  -1   1  12      804.91     1009.00     89.63 o 
   1   1  12     1306.30     1275.68     76.89 o 
   3   1  12      247.68      207.41     58.39 o 
   5   1  12      111.06      125.71     53.63 o 
   7   1  12      319.23      289.81     64.76 o 
   9   1  12        2.44      -41.49     41.94 o 
  11   1  12       11.11      -24.56     48.99 o 
  13   1  12        0.38      -58.09     52.93 o 
 -28   2  12       35.42       18.08     53.02 o 
 -26   2  12       30.30       23.62     48.04 o 
 -24   2  12        0.12       -7.63     32.64 o 
 -22   2  12      270.98      221.83     41.30 o 
 -20   2  12       20.25        7.43     27.40 o 
 -18   2  12     1475.42     1290.27    101.92 o 
 -16   2  12     3315.48     3369.82     86.48 o 
 -14   2  12        0.96       -8.18     27.93 o 
 -12   2  12     1181.79      971.47     73.67 o 
 -10   2  12     1821.57     1912.19    126.25 o 
  -8   2  12      308.17      389.07     49.18 o 
  -6   2  12     1217.20     1233.66     57.62 o 
  -4   2  12       20.56       -7.05     25.51 o 
  -2   2  12      762.63      960.92    107.04 o 
   0   2  12      819.17      981.43    117.26 o 
   2   2  12      773.07      672.79    124.65 o 
   4   2  12       65.53       -1.87     40.06 o 
   6   2  12       50.51       24.13     47.83 o 
   8   2  12      376.93      461.51     65.77 o 
  10   2  12        2.35       -5.21     41.73 o 
  12   2  12       71.78       14.51     48.19 o 
 -27   3  12       36.05        7.42     51.81 o 
 -25   3  12      182.56      147.46     65.04 o 
 -23   3  12      584.60      695.65     95.27 o 
 -21   3  12      101.72       54.82     46.70 o 
 -19   3  12      134.40       78.44     38.64 o 
 -17   3  12      238.80      223.70     45.76 o 
 -15   3  12      324.42      350.00     51.39 o 
 -13   3  12      321.27      297.73     46.38 o 
 -11   3  12      316.60      296.41     45.23 o 
  -9   3  12       79.26       78.80     33.42 o 
  -7   3  12       41.74       39.92     24.99 o 
  -5   3  12       19.62       27.93     24.83 o 
  -3   3  12      127.29      173.08     43.32 o 
  -1   3  12      655.51      697.58     80.04 o 
   1   3  12        0.02      -39.66     35.95 o 
   3   3  12      225.17      145.68     53.70 o 
   5   3  12      167.03      112.07     51.51 o 
   7   3  12      117.96      197.52     51.14 o 
   9   3  12      157.78       81.34     48.35 o 
  11   3  12      172.03      139.92     55.31 o 
 -26   4  12        6.84      -31.45     52.73 o 
 -24   4  12       74.89      -13.91     43.39 o 
 -22   4  12        5.08      -23.86     44.62 o 
 -20   4  12      115.41       94.12     62.49 o 
 -18   4  12      113.36       37.16     45.49 o 
 -16   4  12       22.56       18.17     41.67 o 
 -14   4  12       26.34       11.28     38.47 o 
 -12   4  12       42.24       29.85     36.04 o 
 -10   4  12        0.16      -39.75     26.50 o 
  -8   4  12       19.38      -31.48     21.61 o 
  -6   4  12      391.44      404.93     62.10 o 
  -4   4  12      525.11      588.26     75.49 o 
  -2   4  12        2.75       -1.99     24.21 o 
   0   4  12      579.45      527.33     59.12 o 
   2   4  12       10.55       10.08     34.49 o 
   4   4  12      382.54      552.92     82.17 o 
   6   4  12      200.10      202.96     55.73 o 
   8   4  12        8.25      -19.73     40.46 o 
  10   4  12        0.04      -42.48     45.65 o 
 -23   5  12      106.98      132.69     64.84 o 
 -21   5  12        0.39        3.43     49.02 o 
 -19   5  12        1.04      -25.50     44.06 o 
 -17   5  12       67.37      128.39     56.31 o 
 -15   5  12        0.58      -38.23     85.59 o 
 -13   5  12      164.82      143.54     53.75 o 
 -11   5  12       82.13       57.50     47.92 o 
  -9   5  12       32.08      -20.55     28.02 o 
  -7   5  12      898.65     1043.25     86.37 o 
  -5   5  12      856.11      888.76     93.06 o 
  -3   5  12      691.68      796.90     82.83 o 
  -1   5  12      539.91      359.16     54.70 o 
   1   5  12      364.45      389.75     73.57 o 
   3   5  12       21.85       -9.68     31.10 o 
   5   5  12      132.17      127.39     50.67 o 
   7   5  12      101.24      104.62     61.53 o 
   9   5  12       84.11       98.75     87.44 o 
 -22   6  12        5.57      -21.49     50.95 o 
 -20   6  12       43.12       64.38     56.16 o 
 -18   6  12      332.79      400.97     82.86 o 
 -16   6  12       34.43       28.01     44.89 o 
 -14   6  12      411.45      382.96     74.94 o 
 -12   6  12      113.17       20.85     70.74 o 
 -10   6  12       29.91       23.34     42.44 o 
  -8   6  12      735.77      835.80    128.75 o 
  -6   6  12      418.90      556.26    133.85 o 
  -4   6  12        9.43      -12.62     54.57 o 
  -2   6  12       54.23       23.98     46.47 o 
   0   6  12       22.40      -43.95     38.93 o 
   2   6  12       32.91       28.91     41.05 o 
   4   6  12        0.19      -42.78     41.20 o 
   6   6  12        0.11      -25.30     45.31 o 
 -19   7  12      135.53       15.63     60.54 o 
 -17   7  12        1.06      -69.56     46.38 o 
 -15   7  12      204.50      303.41     78.97 o 
 -13   7  12      553.25      749.37    106.77 o 
 -11   7  12      132.88      174.88     65.43 o 
  -9   7  12        1.45        6.70     51.04 o 
  -7   7  12       43.22       10.29     62.82 o 
  -5   7  12       10.45       90.41     66.91 o 
  -3   7  12        0.15      -49.30     51.87 o 
  -1   7  12        0.00      -79.23     52.82 o 
   1   7  12        0.15      -87.54     87.96 o 
   3   7  12       43.33        4.16     61.72 o 
 -12   8  12        1.78       38.67     71.53 o 
  -8   8  12       80.25       32.44     62.51 o 
  -6   8  12       87.35      107.17     92.12 o 
  -4   8  12      100.68      152.61    191.11 o 
  -2   8  12       12.98       -3.74     67.29 o 
 -27   1  13       96.30       68.90     38.76 o 
 -25   1  13        6.07      -45.25     30.27 o 
 -23   1  13      101.05       79.38     34.35 o 
 -21   1  13     1235.28     1127.09     58.87 o 
 -19   1  13        2.77      -13.85     26.89 o 
 -17   1  13      812.57      806.63    117.94 o 
 -15   1  13      438.44      408.70     70.20 o 
 -13   1  13     1344.97     1222.03     54.60 o 
 -11   1  13      351.10      406.91     52.77 o 
  -9   1  13      266.10      287.68     46.44 o 
  -7   1  13     3741.57     3751.63    147.26 o 
  -5   1  13     2094.39     1999.73     94.30 o 
  -3   1  13      471.26      584.59     80.67 o 
  -1   1  13        0.96      -24.63     41.60 o 
   1   1  13      990.54     1107.15    308.04 o 
   3   1  13       67.59       48.26     47.93 o 
   5   1  13       30.77       15.59     47.02 o 
   7   1  13        3.67      -62.05     41.37 o 
   9   1  13       11.87      -27.30     38.73 o 
  11   1  13        0.24      -16.50     56.88 o 
 -26   2  13       32.90      -14.76     49.20 o 
 -24   2  13       33.10       12.30     32.79 o 
 -22   2  13      171.52      171.50     40.48 o 
 -20   2  13      704.88      591.72     59.30 o 
 -18   2  13      982.69     1085.13     84.47 o 
 -16   2  13      646.70      658.92    114.12 o 
 -14   2  13     1626.51     1389.52     71.96 o 
 -12   2  13     1169.66     1152.30     60.35 o 
 -10   2  13        5.02      -24.19     27.26 o 
  -8   2  13      951.94      906.05     62.00 o 
  -6   2  13      116.39      136.37     37.97 o 
  -4   2  13      326.82      414.05     69.29 o 
  -2   2  13     1639.83     1623.40     89.36 o 
   0   2  13      825.40     1143.21    284.35 o 
   2   2  13       88.40      123.67     51.28 o 
   4   2  13       44.07      -28.04     43.10 o 
   6   2  13        2.17       27.24     48.11 o 
   8   2  13        9.87      -26.35     40.59 o 
  10   2  13      125.57      147.93     56.21 o 
 -25   3  13      180.07      204.86     81.10 o 
 -23   3  13       69.01       10.73     46.18 o 
 -21   3  13        1.15      -24.36     45.00 o 
 -19   3  13      141.97      167.91     67.18 o 
 -17   3  13      523.88      691.53     68.69 o 
 -15   3  13       20.54       -4.68     31.64 o 
 -13   3  13      595.39      456.01     67.60 o 
 -11   3  13      250.94      264.11     45.78 o 
  -9   3  13      223.38      230.75     60.40 o 
  -7   3  13      738.95      923.56     60.41 o 
  -5   3  13       79.48       70.20     34.77 o 
  -3   3  13      851.94      963.90     93.53 o 
  -1   3  13      133.55      118.51     60.64 o 
   1   3  13       92.29       41.84     48.87 o 
   3   3  13      165.13      198.98     60.46 o 
   5   3  13       78.71       91.73     51.54 o 
   7   3  13       27.12       58.77     44.53 o 
   9   3  13        0.98        3.35     45.19 o 
 -24   4  13      113.68       81.87     61.66 o 
 -22   4  13       84.78       69.60     56.02 o 
 -20   4  13        1.80      -19.46     45.57 o 
 -18   4  13        1.69       14.36     38.62 o 
 -16   4  13       15.25       33.10     43.13 o 
 -14   4  13       49.85       45.86     44.97 o 
 -12   4  13       12.10       -2.86     29.53 o 
 -10   4  13        0.29      -37.35     27.43 o 
  -8   4  13        4.35      -25.99     29.91 o 
  -6   4  13      414.54      370.30     43.85 o 
  -4   4  13      119.64       61.14     31.87 o 
  -2   4  13      282.22      235.03     40.64 o 
   0   4  13       18.99       -7.61     30.83 o 
   2   4  13      129.89       56.84     51.32 o 
   4   4  13      103.35       71.26     53.32 o 
   6   4  13        7.23      -28.32     43.45 o 
   8   4  13        0.97       -0.01     47.03 o 
 -23   5  13       14.89        3.57     53.11 o 
 -21   5  13       53.46       28.42     53.34 o 
 -19   5  13       26.28       -9.86     44.21 o 
 -17   5  13       31.96      -31.36     43.37 o 
 -15   5  13       18.86       -4.99     42.41 o 
 -13   5  13       33.51      -28.69     43.70 o 
 -11   5  13       16.72      -18.48     43.29 o 
  -9   5  13        7.14      -17.75     37.27 o 
  -7   5  13        1.89      -34.58     25.94 o 
  -5   5  13        9.78      -28.24     26.17 o 
  -3   5  13        4.27        2.96     33.71 o 
  -1   5  13       76.64       74.67     40.02 o 
   1   5  13        0.08      -39.60     34.47 o 
   3   5  13       94.43       79.45     41.37 o 
   5   5  13        1.88        6.44     63.01 o 
   7   5  13       32.13       50.28     66.95 o 
 -20   6  13      114.12      115.44     61.68 o 
 -18   6  13      116.39       78.29     56.56 o 
 -16   6  13       55.02       24.89     53.01 o 
 -14   6  13      169.62      139.50     80.90 o 
 -12   6  13       61.11       75.37     58.25 o 
 -10   6  13       46.31       63.83     53.96 o 
  -8   6  13       91.90       70.67     48.57 o 
  -6   6  13       10.72      -62.54     41.69 o 
  -4   6  13       27.24       15.28     51.78 o 
  -2   6  13       10.61      -34.65     54.31 o 
   0   6  13       92.69       71.52     69.09 o 
   2   6  13       34.61       -7.13     45.63 o 
   4   6  13        2.38       -3.31     47.35 o 
 -17   7  13       19.57      -11.94     53.09 o 
 -15   7  13        0.14      -46.11     49.33 o 
 -13   7  13       22.24       87.55     60.94 o 
 -11   7  13       55.70       49.87     57.23 o 
  -9   7  13       13.58       -4.01     56.18 o 
  -7   7  13        0.83      -43.29     65.07 o 
  -5   7  13        4.38      -80.24     60.58 o 
  -3   7  13        8.65      -67.31     64.01 o 
  -1   7  13        0.42      -56.72     63.51 o 
 -26   0  14        1.02       18.93     51.93 o 
 -24   0  14        0.05      -50.43     44.91 o 
 -22   0  14      184.56      292.93     69.11 o 
 -20   0  14       71.01      100.89     51.11 o 
 -18   0  14       66.16       57.20     50.94 o 
 -16   0  14      431.22     2072.34    152.83 o 
 -14   0  14      264.13      937.03    169.66 o 
 -12   0  14      182.64      179.48     55.65 o 
 -10   0  14     2577.53     2731.71    159.17 o 
  -8   0  14     5060.98     5092.15    219.61 o 
  -6   0  14      136.09      211.69     85.26 o 
  -4   0  14     4633.17     4538.76    210.77 o 
  -2   0  14    12277.10    12392.32    365.05 o 
   0   0  14        9.35      -19.66     58.99 o 
   2   0  14     1175.48     1260.93    171.44 o 
   4   0  14      214.12      147.95     79.32 o 
   6   0  14        6.07       43.95     75.36 o 
   8   0  14      606.65      589.55    133.69 o 
 -27   1  14       10.25       26.66     39.10 o 
 -25   1  14       74.95        7.38     36.58 o 
 -23   1  14        1.52      -27.04     31.55 o 
 -21   1  14       57.67      348.20     60.22 o 
 -19   1  14        0.00       -8.94     29.20 o 
 -17   1  14       76.01       14.17     31.87 o 
 -15   1  14     1052.25     1034.74     59.59 o 
 -13   1  14      789.44      973.66     79.13 o 
 -11   1  14      476.65      661.76     82.59 o 
  -9   1  14     2362.52     2555.24     89.30 o 
  -7   1  14      963.44     1090.22    101.95 o 
  -5   1  14      381.22      510.54     75.82 o 
  -3   1  14     1496.60     1477.51     88.14 o 
  -1   1  14        0.04       -4.22     43.53 o 
   1   1  14       10.08      -42.07     42.79 o 
   3   1  14     2074.04     2073.08    108.06 o 
   5   1  14      193.79      290.40     70.39 o 
   7   1  14        1.45       30.23     51.64 o 
   9   1  14      114.86      107.98     64.99 o 
 -26   2  14      176.00      187.35     53.39 o 
 -24   2  14       81.14       86.12     38.76 o 
 -22   2  14      445.33      419.52     98.99 o 
 -20   2  14     1746.64     1757.36     71.04 o 
 -18   2  14       22.30       19.70     34.12 o 
 -16   2  14      398.45      346.68     85.94 o 
 -14   2  14     1184.04     1142.66     68.70 o 
 -12   2  14      323.10      553.82     77.06 o 
 -10   2  14       21.26      -36.19     27.45 o 
  -8   2  14       13.04        0.04     27.06 o 
  -6   2  14      281.29      467.01     76.02 o 
  -4   2  14      200.67      413.60    165.83 o 
  -2   2  14       21.83       72.93     47.30 o 
   0   2  14        0.86       13.82     43.98 o 
   2   2  14       26.76      186.66    172.23 o 
   4   2  14       13.74       79.39     52.02 o 
   6   2  14       13.42       -2.81     68.50 o 
   8   2  14      350.39      449.68     70.57 o 
 -25   3  14      235.88      240.68     72.23 o 
 -23   3  14       12.42       61.22     53.95 o 
 -21   3  14      544.51      633.27     93.35 o 
 -19   3  14     1462.24     1321.71     70.75 o 
 -17   3  14       51.48       41.56     34.91 o 
 -15   3  14      177.31      164.20     45.11 o 
 -13   3  14      265.68      280.41     52.30 o 
 -11   3  14       69.82       59.05     38.62 o 
  -9   3  14       96.33       95.43     38.47 o 
  -7   3  14      126.22      161.28     43.48 o 
  -5   3  14      204.85      295.89     82.90 o 
  -3   3  14      174.91      255.36    100.11 o 
  -1   3  14       33.26      -49.31     39.78 o 
   1   3  14       74.35      288.42     68.76 o 
   3   3  14        3.80       83.49     55.46 o 
   5   3  14      154.79      100.75     59.59 o 
   7   3  14       97.90      124.42     52.65 o 
 -24   4  14        0.53      -53.54     50.70 o 
 -22   4  14        4.76      -37.20     50.15 o 
 -20   4  14       87.75       80.76     55.07 o 
 -18   4  14        0.12       -1.97     44.01 o 
 -16   4  14        0.06       18.02     47.11 o 
 -14   4  14      581.04      620.52    223.77 o 
 -12   4  14       29.59      -17.41     44.08 o 
 -10   4  14        9.91        8.50     34.07 o 
  -8   4  14      372.93      274.63     70.81 o 
  -6   4  14       23.85       32.27     30.25 o 
  -4   4  14      466.30      467.16     52.14 o 
  -2   4  14       73.10      160.12     75.82 o 
   0   4  14       46.78       39.36     73.18 o 
   2   4  14        8.25      -18.03     49.24 o 
   4   4  14        9.25      -74.05     49.37 o 
   6   4  14        2.51      -46.41     46.27 o 
 -21   5  14        1.77      -17.96     88.56 o 
 -19   5  14       27.50       43.32     56.48 o 
 -17   5  14      149.40      159.41     61.83 o 
 -15   5  14       33.23       48.40     55.02 o 
 -13   5  14      308.46      211.35     65.82 o 
 -11   5  14      299.08      282.26     96.87 o 
  -9   5  14      174.45      165.55     62.84 o 
  -7   5  14       33.37       43.20     37.49 o 
  -5   5  14       10.75        9.93     33.04 o 
  -3   5  14       67.57      -10.24     37.03 o 
  -1   5  14       93.41       83.51     45.08 o 
   1   5  14        0.39      -29.41     38.41 o 
   3   5  14        1.88      -54.15     46.86 o 
 -18   6  14       42.33       17.56     60.97 o 
 -16   6  14       12.48      -53.06     55.56 o 
 -14   6  14       27.08       13.92     53.53 o 
 -12   6  14       84.28      136.00     66.85 o 
 -10   6  14       25.76       18.96     46.86 o 
  -8   6  14       23.06       -4.10     48.63 o 
  -6   6  14      194.22      242.98    138.38 o 
  -4   6  14       33.27       -7.59     48.03 o 
  -2   6  14        6.28      -57.94     48.77 o 
   0   6  14        1.25       28.36     74.30 o 
 -13   7  14       30.52      -20.99     57.63 o 
 -11   7  14        0.94      -10.63     57.37 o 
  -9   7  14        3.14      -73.91     97.66 o 
  -5   7  14        0.75      -14.39     73.12 o 
 -25   1  15      123.02       77.57     40.94 o 
 -23   1  15        3.25      -15.65     38.35 o 
 -21   1  15      107.71       89.94     37.50 o 
 -19   1  15        0.76        5.20     30.68 o 
 -17   1  15       42.06       36.62     32.84 o 
 -15   1  15      139.84      128.84     43.62 o 
 -13   1  15       34.42      -13.85     29.63 o 
 -11   1  15      464.82      551.50     64.13 o 
  -9   1  15      793.16      963.79    101.48 o 
  -7   1  15      254.86      286.43     66.62 o 
  -5   1  15        0.21       23.24     44.14 o 
  -3   1  15       63.18        9.72     48.77 o 
  -1   1  15      277.72      343.11     76.76 o 
   1   1  15        1.26       14.73     50.67 o 
   3   1  15      813.83      688.46    158.57 o 
   5   1  15      176.80      196.83     69.55 o 
   7   1  15        7.07      -50.36     53.19 o 
 -26   2  15      274.36      415.84     68.12 o 
 -24   2  15      178.45      185.05     47.85 o 
 -22   2  15        0.41       12.52     34.92 o 
 -20   2  15      473.92      488.68     66.77 o 
 -18   2  15      131.33       73.00     45.34 o 
 -16   2  15       59.03       29.28     38.48 o 
 -14   2  15        7.16      -30.72     32.37 o 
 -12   2  15       11.44      -37.31     46.75 o 
 -10   2  15      187.86      207.71     47.03 o 
  -8   2  15      130.53      127.55     43.70 o 
  -6   2  15      180.92      187.77     60.95 o 
  -4   2  15       71.58       43.37     55.30 o 
  -2   2  15      124.08      111.10     56.32 o 
   0   2  15       68.13       58.78     56.22 o 
   2   2  15       17.68      -28.09     48.80 o 
   4   2  15        6.16      -43.04     49.76 o 
   6   2  15        5.09       53.37     60.56 o 
 -25   3  15       13.48      -52.09     53.51 o 
 -23   3  15        5.92       34.18     57.31 o 
 -21   3  15       39.88       19.71     54.26 o 
 -19   3  15      106.18       -1.58     38.05 o 
 -17   3  15       32.01       42.50     42.25 o 
 -15   3  15     1604.19     1403.76    126.71 o 
 -13   3  15      904.90     1155.36     89.44 o 
 -11   3  15        7.74      -17.25     32.66 o 
  -9   3  15      803.06      917.42    186.93 o 
  -7   3  15      327.74      391.22     60.70 o 
  -5   3  15      150.40      135.82     56.39 o 
  -3   3  15      160.09      195.82     64.70 o 
  -1   3  15       25.86       -2.07     48.58 o 
   1   3  15       11.59      -25.77     49.59 o 
   3   3  15        0.06      -71.02     47.34 o 
   5   3  15        6.06      -41.85     52.70 o 
 -22   4  15       28.17       -4.03     52.46 o 
 -20   4  15        0.02      -49.60     48.14 o 
 -18   4  15      146.03      100.57     80.90 o 
 -16   4  15       81.52       32.54     61.30 o 
 -14   4  15      102.63      100.87     52.95 o 
 -12   4  15       11.45      -37.39     34.11 o 
 -10   4  15       74.60       19.90     37.95 o 
  -8   4  15      447.06      563.58    128.33 o 
  -6   4  15      448.21      382.62     76.77 o 
  -4   4  15       40.48        1.62     78.59 o 
  -2   4  15      264.46      210.19     63.02 o 
   0   4  15       88.65       36.21     55.03 o 
   2   4  15       28.63      -13.99     57.36 o 
   4   4  15        3.40      -80.08     53.39 o 
 -21   5  15       11.15      -75.00     75.56 o 
 -19   5  15       52.80      -29.70     49.98 o 
 -17   5  15      166.20      167.30     79.67 o 
 -15   5  15       51.50       83.25     59.51 o 
 -13   5  15      154.83      222.51    123.66 o 
 -11   5  15       17.52       20.38     48.05 o 
  -9   5  15       81.42       70.37     52.11 o 
  -7   5  15        1.98      -37.19     37.19 o 
  -5   5  15        1.75      -42.08     44.79 o 
  -3   5  15       65.83       10.33     40.68 o 
  -1   5  15       87.73       90.05     63.63 o 
   1   5  15        6.51      -47.42     51.27 o 
 -16   6  15        3.92       52.02     85.19 o 
 -14   6  15        8.06        9.13     54.36 o 
 -12   6  15      140.03      318.88     81.10 o 
 -10   6  15       17.74        7.29     56.68 o 
  -8   6  15      235.20      440.15    126.83 o 
  -6   6  15      317.46      623.21    147.42 o 
  -4   6  15       22.92       -7.94     48.32 o 
  -2   6  15       62.06      -38.14     67.44 o 
 -24   0  16        0.46       15.97     71.53 o 
 -22   0  16        1.94      -61.10     61.83 o 
 -20   0  16       46.01       17.43     54.21 o 
 -18   0  16       95.28      181.63     62.59 o 
 -16   0  16        0.88        2.31     43.46 o 
 -14   0  16      157.84       99.17     51.97 o 
 -12   0  16       87.44       41.31     67.05 o 
 -10   0  16      147.36      190.84     88.56 o 
  -8   0  16      864.17     1112.45    155.87 o 
  -6   0  16     1770.28     1495.46    134.09 o 
  -4   0  16       71.73      -51.21     65.59 o 
  -2   0  16        0.14      -44.74     66.25 o 
   0   0  16      164.32      219.61     96.34 o 
   2   0  16        7.22      -14.91     81.70 o 
   4   0  16      128.44      116.67     84.60 o 
 -25   1  16       29.05       45.77     43.94 o 
 -23   1  16        3.46       -2.63     35.77 o 
 -21   1  16       35.61       28.86     38.83 o 
 -19   1  16       12.47        4.10     34.54 o 
 -17   1  16        5.40      -41.40     34.66 o 
 -15   1  16      165.18       97.36     41.62 o 
 -13   1  16      184.79      148.07     46.82 o 
 -11   1  16      291.50      612.08     89.59 o 
  -9   1  16        2.34      -16.23     47.71 o 
  -7   1  16        8.25      -54.94     41.93 o 
  -5   1  16       26.78       -6.83     47.82 o 
  -3   1  16       74.08       61.25     54.06 o 
  -1   1  16     1149.45     1549.98    137.09 o 
   1   1  16       10.58      -47.94     51.40 o 
   3   1  16       48.51       43.72     58.06 o 
 -24   2  16       14.03       13.02     49.60 o 
 -22   2  16        0.96      -30.52     42.55 o 
 -20   2  16       39.74       27.94     45.17 o 
 -18   2  16        2.74       13.17     39.05 o 
 -16   2  16      338.91      407.72     62.88 o 
 -14   2  16      243.52      367.66     60.38 o 
 -12   2  16        0.05      -14.93     33.14 o 
 -10   2  16       25.07      -12.27     34.86 o 
  -8   2  16       46.81      105.52     57.82 o 
  -6   2  16      124.58      106.41     58.32 o 
  -4   2  16       14.84        0.31     51.03 o 
  -2   2  16       80.94      -29.57     50.95 o 
   0   2  16      326.43      515.74     92.70 o 
   2   2  16       34.90      -10.39     55.19 o 
   4   2  16      450.59      426.85     86.96 o 
 -23   3  16      213.42      154.10     67.98 o 
 -21   3  16      158.43       94.39     60.86 o 
 -19   3  16       27.87        6.11     45.40 o 
 -17   3  16        1.91       22.67     39.13 o 
 -15   3  16       68.22       45.41     41.00 o 
 -13   3  16        4.78       -8.85     37.10 o 
 -11   3  16       37.57       47.14     39.38 o 
  -9   3  16       20.14       11.07     38.35 o 
  -7   3  16       30.45      -11.56     48.80 o 
  -5   3  16       28.74       -7.01     50.85 o 
  -3   3  16       15.82      -23.76     48.11 o 
  -1   3  16       21.38        6.20     52.45 o 
   1   3  16        6.22      -71.81     51.60 o 
   3   3  16        6.48      -42.44     59.05 o 
 -20   4  16       22.00      -31.94     58.73 o 
 -18   4  16      672.75      689.87    110.93 o 
 -16   4  16       58.85       77.43     61.77 o 
 -14   4  16        0.17      -38.27     47.13 o 
 -12   4  16       14.29      -15.25     38.14 o 
 -10   4  16      273.30      348.99    124.44 o 
  -8   4  16       32.10       23.54     39.30 o 
  -6   4  16       27.32       15.23     42.12 o 
  -4   4  16       75.30       96.86     62.33 o 
  -2   4  16       24.15      124.88     60.86 o 
   0   4  16        2.41      -49.43     51.49 o 
 -17   5  16       47.74       15.71     60.58 o 
 -15   5  16       49.02       82.28     60.43 o 
 -13   5  16      163.75      159.06     63.37 o 
 -11   5  16      262.28      363.24    167.02 o 
  -9   5  16       89.46      152.46     64.85 o 
  -7   5  16       11.32       -1.17     49.00 o 
  -5   5  16       49.52       66.90     72.65 o 
  -3   5  16      118.83      211.47     72.49 o 
 -10   6  16        6.07       -3.31     54.58 o 
 -23   1  17        2.97        9.92     45.59 o 
 -21   1  17       96.92      232.43     54.06 o 
 -19   1  17       19.74      -29.77     38.42 o 
 -17   1  17        2.29       -5.14     39.26 o 
 -15   1  17       17.75        4.83     40.02 o 
 -13   1  17        9.74      -20.56     37.10 o 
 -11   1  17       27.18      -11.26     50.34 o 
  -9   1  17        0.02      -31.97     47.82 o 
  -7   1  17       20.46       17.88     51.28 o 
  -5   1  17      122.50      145.57     61.78 o 
  -3   1  17       60.39       51.71     60.33 o 
  -1   1  17      784.46     1016.68    133.50 o 
   1   1  17       11.41      -32.40     54.99 o 
 -22   2  17        1.62       55.67     56.99 o 
 -20   2  17       12.72      -14.42     45.24 o 
 -18   2  17       55.71       85.71     48.35 o 
 -16   2  17       45.07       41.45     44.76 o 
 -14   2  17      200.80      200.50     54.50 o 
 -12   2  17        4.13        5.65     39.32 o 
 -10   2  17      128.45       89.27     58.81 o 
  -8   2  17       74.48      118.85     58.61 o 
  -6   2  17       11.31       17.60     78.20 o 
  -4   2  17       15.16       46.74     58.28 o 
  -2   2  17       71.35       35.66     61.22 o 
   0   2  17        2.99      -21.62     56.15 o 
 -21   3  17        5.31        2.27     63.68 o 
 -19   3  17       79.89       30.38     62.23 o 
 -17   3  17        0.17      -41.15     39.31 o 
 -15   3  17       27.63      -26.56     59.46 o 
 -13   3  17        8.39        7.30     37.69 o 
 -11   3  17       17.26      -28.71     39.27 o 
  -9   3  17       24.47      -13.83     36.43 o 
  -7   3  17        0.08      -64.22     46.21 o 
  -5   3  17       62.02       47.91     58.49 o 
  -3   3  17       99.65       42.56     60.09 o 
  -1   3  17       12.68        3.47     60.06 o 
 -18   4  17       23.33      -58.98     57.04 o 
 -16   4  17      125.42      236.22    152.24 o 
 -14   4  17       25.13        0.92     54.32 o 
 -12   4  17       21.77      -10.48     39.42 o 
 -10   4  17       24.08      -22.33     39.77 o 
  -8   4  17       62.36       11.78     41.38 o 
  -6   4  17       41.60       12.07     54.82 o 
  -4   4  17       40.33       58.16     63.35 o 
 -13   5  17       18.52      -12.57     55.56 o 
 -11   5  17        6.74      -19.32     53.21 o 
  -9   5  17        1.17      -32.88     50.05 o 
 -20   0  18       63.63       68.00     64.42 o 
 -18   0  18      127.37      164.82    104.13 o 
 -16   0  18      662.15      956.72    164.31 o 
 -14   0  18      358.53      339.98    117.59 o 
 -12   0  18      119.71      142.27     93.44 o 
 -10   0  18      112.69      147.95     91.07 o 
  -8   0  18        0.02      -70.74     74.44 o 
  -6   0  18      289.27      304.61    117.99 o 
  -4   0  18      283.50      561.97    135.67 o 
  -2   0  18       27.20      100.44     97.40 o 
 -21   1  18       27.85       20.85     51.33 o 
 -19   1  18       10.91       -0.69     45.97 o 
 -17   1  18       54.04       45.55     47.10 o 
 -15   1  18       23.79      -16.79     39.43 o 
 -13   1  18      173.28      248.77     72.79 o 
 -11   1  18      235.75      259.12     91.53 o 
  -9   1  18      144.97      139.96     66.52 o 
  -7   1  18        0.03      -73.80     49.20 o 
  -5   1  18       36.64       18.14     85.13 o 
  -3   1  18      167.13      210.74     74.94 o 
 -20   2  18       34.75      -30.19     46.86 o 
 -18   2  18       76.00       54.04     46.77 o 
 -16   2  18       20.54      -33.87     41.82 o 
 -14   2  18       78.20       56.90     45.01 o 
 -12   2  18        3.75      -44.94     49.38 o 
 -10   2  18        0.52       22.21     60.07 o 
  -8   2  18       19.99      -16.47     55.35 o 
  -6   2  18       24.92       43.62     59.21 o 
  -4   2  18        8.76      -11.54     58.64 o 
 -17   3  18        0.03      -35.00     43.26 o 
 -15   3  18        1.52      -45.50     39.14 o 
 -13   3  18        0.15      -13.35     41.23 o 
 -11   3  18       17.34      -26.83     40.01 o 
  -9   3  18      178.76      135.06    103.54 o 
  -7   3  18       16.43       47.62     62.27 o 
  -5   3  18       79.90      113.66     69.12 o 
 -12   4  18       27.47       11.35     44.33 o 
 -17   1  19        4.72      -16.46     45.28 o 
 -15   1  19      142.28      168.39     72.72 o 
 -13   1  19       12.44      -70.26     51.44 o 
 -11   1  19       26.63      -45.11     55.13 o 
  -9   1  19       72.82      185.65     71.11 o 
  -7   1  19       40.69      -27.36     62.22 o 
 -14   2  19        4.61       19.36     47.70 o 
 -12   2  19       16.31      -10.62     61.46 o 
 -10   2  19       78.77      113.73     68.51 o 
                                                 
